# Supplementary material for: Picolinamide-functionalized macrocyclic chelators for 203/212Pb theranostic radiotracers
Source: Inorg Chem Front. 2026 Jun 11;13(14):6289–97. doi: 10.1039/d6qi01035k (PMC13277825; doi:10.1039/d6qi01035k)
Supplement: QI-013-D6QI01035K-s002 [file QI-013-D6QI01035K-s002.cif]

# Supplementary Information (SI) for Inorganic Chemistry Frontiers.
# This journal is © the Partner Organisations 2026

####################################################################### 
# 
# This file contains crystal structure data downloaded from the 
# Cambridge Structural Database (CSD) hosted by the Cambridge 
# Crystallographic Data Centre (CCDC).
# 
# Full information about CCDC data access policies and citation 
# guidelines are available at http://www.ccdc.cam.ac.uk/access/V1 
# 
# Audit and citation data items may have been added by the CCDC. 
# Please retain this information to preserve the provenance of 
# this file and to allow appropriate attribution of the data. 
# 
#######################################################################

data_Pb-K22_PicAm-2PF6
_database_code_depnum_ccdc_archive 'CCDC 2432138'
loop_
_audit_author_name
_audit_author_address
'Andrew White'
;Imperial College London
United Kingdom
;
_audit_update_record             
;
2025-03-18 deposited with the CCDC.	2026-06-10 downloaded from the CCDC.
;

_audit_creation_method           SHELXL-2019/3
_shelx_SHELXL_version_number     2019/3
_chemical_name_systematic        ?
_chemical_name_common            ?
_chemical_melting_point          ?
_chemical_formula_moiety         'C26 H38 N6 O6 Pb, 2(F6 P), 1.75(C3 H7 N O)'
_chemical_formula_sum            'C31.25 H50.25 F12 N7.75 O7.75 P2 Pb'
_chemical_formula_weight         1155.67

loop_
_atom_type_symbol
_atom_type_description
_atom_type_scat_dispersion_real
_atom_type_scat_dispersion_imag
_atom_type_scat_source
C C 0.0181 0.0091 'International Tables Vol C Tables 4.2.6.8 and 6.1.1.4'
H H 0.0000 0.0000 'International Tables Vol C Tables 4.2.6.8 and 6.1.1.4'
F F 0.0727 0.0534 'International Tables Vol C Tables 4.2.6.8 and 6.1.1.4'
N N 0.0311 0.0180 'International Tables Vol C Tables 4.2.6.8 and 6.1.1.4'
O O 0.0492 0.0322 'International Tables Vol C Tables 4.2.6.8 and 6.1.1.4'
P P 0.2955 0.4335 'International Tables Vol C Tables 4.2.6.8 and 6.1.1.4'
Pb Pb -4.0753 8.5060 'International Tables Vol C Tables 4.2.6.8 and 6.1.1.4'

_space_group_crystal_system      tetragonal
_space_group_IT_number           87
_space_group_name_H-M_alt        'I 4/m'
_space_group_name_Hall           '-I 4'

_shelx_space_group_comment       
; 
The symmetry employed for this shelxl refinement is uniquely defined 
by the following loop, which should always be used as a source of 
symmetry information in preference to the above space-group names. 
They are only intended as comments. 
;

loop_
_space_group_symop_operation_xyz
'x, y, z'
'-x, -y, z'
'-y, x, z'
'y, -x, z'
'x+1/2, y+1/2, z+1/2'
'-x+1/2, -y+1/2, z+1/2'
'-y+1/2, x+1/2, z+1/2'
'y+1/2, -x+1/2, z+1/2'
'-x, -y, -z'
'x, y, -z'
'y, -x, -z'
'-y, x, -z'
'-x+1/2, -y+1/2, -z+1/2'
'x+1/2, y+1/2, -z+1/2'
'y+1/2, -x+1/2, -z+1/2'
'-y+1/2, x+1/2, -z+1/2'

_cell_length_a                   28.02150(16)
_cell_length_b                   28.02150(16)
_cell_length_c                   22.63094(16)
_cell_angle_alpha                90
_cell_angle_beta                 90
_cell_angle_gamma                90
_cell_volume                     17769.9(2)
_cell_formula_units_Z            16
_cell_measurement_temperature    173(2)
_cell_measurement_reflns_used    34626
_cell_measurement_theta_min      3.9980
_cell_measurement_theta_max      73.0770

_exptl_crystal_description       blocks
_exptl_crystal_colour            Colourless
_exptl_crystal_density_meas      ?
_exptl_crystal_density_method    ?
_exptl_crystal_density_diffrn    1.728
_exptl_crystal_F_000             9184
_exptl_transmission_factor_min   ?
_exptl_transmission_factor_max   ?
_exptl_crystal_size_max          0.411
_exptl_crystal_size_mid          0.083
_exptl_crystal_size_min          0.073
_exptl_absorpt_coefficient_mu    9.011
_shelx_estimated_absorpt_T_min   ?
_shelx_estimated_absorpt_T_max   ?
_exptl_absorpt_correction_type   analytical
_exptl_absorpt_correction_T_min  0.123
_exptl_absorpt_correction_T_max  0.576
_exptl_absorpt_process_details   
; 
CrysAlisPro 1.171.43.90 (Rigaku Oxford Diffraction, 2023) 
Analytical numeric absorption correction using a multifaceted crystal 
model based on expressions derived by R.C. Clark & J.S. Reid. 
(Clark, R. C. & Reid, J. S. (1995). Acta Cryst. A51, 887-897) 
Empirical absorption correction using spherical harmonics, 
implemented in SCALE3 ABSPACK scaling algorithm. 
;
_exptl_absorpt_special_details   ?
_diffrn_ambient_temperature      173(2)
_diffrn_radiation_wavelength     1.54184
_diffrn_radiation_type           CuK\a
_diffrn_source                   'Enhance Ultra (Cu) X-ray Source'
_diffrn_measurement_device_type  'Agilent Xcalibur PX Ultra A'
_diffrn_measurement_method       'omega scans'
_diffrn_detector_area_resol_mean 10.4115
_diffrn_reflns_number            138305
_diffrn_reflns_av_unetI/netI     0.0167
_diffrn_reflns_av_R_equivalents  0.0510
_diffrn_reflns_limit_h_min       -34
_diffrn_reflns_limit_h_max       34
_diffrn_reflns_limit_k_min       -34
_diffrn_reflns_limit_k_max       34
_diffrn_reflns_limit_l_min       -27
_diffrn_reflns_limit_l_max       28
_diffrn_reflns_theta_min         3.907
_diffrn_reflns_theta_max         73.547
_diffrn_reflns_theta_full        67.684
_diffrn_measured_fraction_theta_max 0.996
_diffrn_measured_fraction_theta_full 0.998
_diffrn_reflns_Laue_measured_fraction_max 0.996
_diffrn_reflns_Laue_measured_fraction_full 0.998
_diffrn_reflns_point_group_measured_fraction_max 0.996
_diffrn_reflns_point_group_measured_fraction_full 0.998
_reflns_number_total             9170
_reflns_number_gt                6638
_reflns_threshold_expression     'I > 2\s(I)'
_reflns_Friedel_coverage         0.000
_reflns_Friedel_fraction_max     .
_reflns_Friedel_fraction_full    .

_reflns_special_details          
; 
 Reflections were merged by SHELXL according to the crystal 
 class for the calculation of statistics and refinement. 
  
 Structure factors included contributions from the .fab file. 
  
 _reflns_Friedel_fraction is defined as the number of unique 
 Friedel pairs measured divided by the number that would be 
 possible theoretically, ignoring centric projections and 
 systematic absences. 
;

_computing_data_collection       'CrysAlisPro, Rigaku OD'
_computing_cell_refinement       'CrysAlisPro, Rigaku OD'
_computing_data_reduction        'CrysAlisPro, Rigaku OD'
_computing_structure_solution    'SHELXS-2014 (Sheldrick, 2017)'
_computing_structure_refinement  'SHELXL-2019/2 (Sheldrick, 2019)'
_computing_molecular_graphics    'Bruker SHELXTL'
_computing_publication_material  'CIFTAB-2014 (Sheldrick, 2017)'
_refine_special_details          SQUEEZE
_refine_ls_structure_factor_coef Fsqd
_refine_ls_matrix_type           full
_refine_ls_weighting_scheme      calc
_refine_ls_weighting_details     
'w=1/[\s^2^(Fo^2^)+(0.0496P)^2^+102.7140P] where P=(Fo^2^+2Fc^2^)/3'
_atom_sites_solution_primary     ?
_atom_sites_solution_secondary   ?
_atom_sites_solution_hydrogens   geom
_refine_ls_hydrogen_treatment    constr
_refine_ls_extinction_method     none
_refine_ls_extinction_coef       .
_refine_ls_number_reflns         9170
_refine_ls_number_parameters     352
_refine_ls_number_restraints     0
_refine_ls_R_factor_all          0.0551
_refine_ls_R_factor_gt           0.0372
_refine_ls_wR_factor_ref         0.1193
_refine_ls_wR_factor_gt          0.1002
_refine_ls_goodness_of_fit_ref   1.046
_refine_ls_restrained_S_all      1.046
_refine_ls_shift/su_max          0.003
_refine_ls_shift/su_mean         0.000

loop_
_atom_site_label
_atom_site_type_symbol
_atom_site_fract_x
_atom_site_fract_y
_atom_site_fract_z
_atom_site_U_iso_or_equiv
_atom_site_adp_type
_atom_site_occupancy
_atom_site_site_symmetry_order
_atom_site_calc_flag
_atom_site_refinement_flags_posn
_atom_site_refinement_flags_adp
_atom_site_refinement_flags_occupancy
_atom_site_disorder_assembly
_atom_site_disorder_group
Pb1 Pb 0.34117(2) 0.61777(2) 0.74550(2) 0.04640(8) Uani 1 1 d . . . . .
N1 N 0.3476(2) 0.5858(2) 0.8739(2) 0.0714(14) Uani 1 1 d . . . . .
C2 C 0.3839(3) 0.6113(3) 0.9081(3) 0.085(2) Uani 1 1 d . . . . .
H2A H 0.415020 0.595210 0.902193 0.102 Uiso 1 1 calc R U . . .
H2B H 0.375794 0.608730 0.950589 0.102 Uiso 1 1 calc R U . . .
C3 C 0.3893(3) 0.6620(3) 0.8931(3) 0.094(2) Uani 1 1 d . . . . .
H3A H 0.358210 0.678465 0.897144 0.112 Uiso 1 1 calc R U . . .
H3B H 0.412331 0.677236 0.920305 0.112 Uiso 1 1 calc R U . . .
O4 O 0.40593(16) 0.66578(16) 0.83372(18) 0.0715(11) Uani 1 1 d . . . . .
C5 C 0.4142(3) 0.7142(2) 0.8193(3) 0.0781(19) Uani 1 1 d . . . . .
H5A H 0.438486 0.727780 0.846301 0.094 Uiso 1 1 calc R U . . .
H5B H 0.384351 0.732706 0.823976 0.094 Uiso 1 1 calc R U . . .
C6 C 0.4314(2) 0.7173(2) 0.7564(3) 0.0728(18) Uani 1 1 d . . . . .
H6A H 0.441541 0.750372 0.747250 0.087 Uiso 1 1 calc R U . . .
H6B H 0.459091 0.695873 0.750442 0.087 Uiso 1 1 calc R U . . .
O7 O 0.39399(16) 0.70386(17) 0.7193(2) 0.0737(11) Uani 1 1 d . . . . .
C8 C 0.4051(3) 0.7142(3) 0.6591(3) 0.0753(18) Uani 1 1 d . . . . .
H8A H 0.433835 0.696246 0.646829 0.090 Uiso 1 1 calc R U . . .
H8B H 0.411656 0.748718 0.654405 0.090 Uiso 1 1 calc R U . . .
C9 C 0.3633(3) 0.7001(3) 0.6215(3) 0.080(2) Uani 1 1 d . . . . .
H9A H 0.334924 0.718467 0.634265 0.096 Uiso 1 1 calc R U . . .
H9B H 0.370095 0.708756 0.579938 0.096 Uiso 1 1 calc R U . . .
N10 N 0.35211(18) 0.6488(2) 0.6245(2) 0.0663(13) Uani 1 1 d . . . . .
C11 C 0.3887(2) 0.6208(3) 0.5920(3) 0.079(2) Uani 1 1 d . . . . .
H11A H 0.420692 0.632340 0.603633 0.095 Uiso 1 1 calc R U . . .
H11B H 0.384848 0.626752 0.549153 0.095 Uiso 1 1 calc R U . . .
C12 C 0.3862(2) 0.5673(3) 0.6029(3) 0.084(2) Uani 1 1 d . . . . .
H12A H 0.354010 0.555178 0.593113 0.101 Uiso 1 1 calc R U . . .
H12B H 0.409767 0.550601 0.577638 0.101 Uiso 1 1 calc R U . . .
O13 O 0.39655(14) 0.55903(15) 0.66358(19) 0.0660(11) Uani 1 1 d . . . . .
C14 C 0.3924(2) 0.5092(2) 0.6749(4) 0.079(2) Uani 1 1 d . . . . .
H14A H 0.412881 0.491167 0.647062 0.095 Uiso 1 1 calc R U . . .
H14B H 0.358946 0.498880 0.668831 0.095 Uiso 1 1 calc R U . . .
C15 C 0.4073(2) 0.4989(2) 0.7372(4) 0.084(2) Uani 1 1 d . . . . .
H15A H 0.404821 0.464282 0.745019 0.101 Uiso 1 1 calc R U . . .
H15B H 0.441013 0.508576 0.742860 0.101 Uiso 1 1 calc R U . . .
O16 O 0.37814(16) 0.52406(16) 0.7767(2) 0.0760(12) Uani 1 1 d . . . . .
C17 C 0.3926(2) 0.5151(3) 0.8361(3) 0.081(2) Uani 1 1 d . . . . .
H17A H 0.423506 0.530973 0.843948 0.097 Uiso 1 1 calc R U . . .
H17B H 0.396759 0.480357 0.842208 0.097 Uiso 1 1 calc R U . . .
C18 C 0.3549(3) 0.5340(3) 0.8778(4) 0.094(3) Uani 1 1 d . . . . .
H18A H 0.324347 0.517775 0.869298 0.113 Uiso 1 1 calc R U . . .
H18B H 0.364219 0.525914 0.918779 0.113 Uiso 1 1 calc R U . . .
C19 C 0.3005(3) 0.5979(3) 0.8957(3) 0.082(2) Uani 1 1 d . . . . .
H19A H 0.296905 0.633091 0.896053 0.099 Uiso 1 1 calc R U . . .
H19B H 0.297254 0.586460 0.936885 0.099 Uiso 1 1 calc R U . . .
C20 C 0.2612(3) 0.5764(3) 0.8586(3) 0.0741(18) Uani 1 1 d . . . . .
N21 N 0.26876(18) 0.57366(18) 0.8002(2) 0.0617(12) Uani 1 1 d . . . . .
C22 C 0.2355(2) 0.5531(2) 0.7653(3) 0.0674(16) Uani 1 1 d . . . . .
C23 C 0.1939(3) 0.5344(3) 0.7895(4) 0.092(2) Uani 1 1 d . . . . .
H23 H 0.170777 0.519347 0.765080 0.111 Uiso 1 1 calc R U . . .
C24 C 0.1867(3) 0.5383(4) 0.8506(5) 0.112(3) Uani 1 1 d . . . . .
H24 H 0.157972 0.526958 0.868019 0.135 Uiso 1 1 calc R U . . .
C25 C 0.2208(3) 0.5582(4) 0.8844(4) 0.104(3) Uani 1 1 d . . . . .
H25 H 0.216972 0.559688 0.926088 0.125 Uiso 1 1 calc R U . . .
O26 O 0.29000(15) 0.56044(16) 0.68652(19) 0.0689(11) Uani 1 1 d . . . . .
C26 C 0.2497(2) 0.5488(2) 0.7032(3) 0.0650(15) Uani 1 1 d . . . . .
N27 N 0.2178(2) 0.5302(3) 0.6659(3) 0.100(2) Uani 1 1 d . . . . .
H27A H 0.225497 0.525978 0.627673 0.120 Uiso 1 1 calc R U . . .
H27B H 0.188651 0.521950 0.679033 0.120 Uiso 1 1 calc R U . . .
C28 C 0.3047(2) 0.6393(3) 0.5975(3) 0.078(2) Uani 1 1 d . . . . .
H28A H 0.300009 0.604408 0.593955 0.093 Uiso 1 1 calc R U . . .
H28B H 0.303937 0.653057 0.557184 0.093 Uiso 1 1 calc R U . . .
C29 C 0.2648(2) 0.6602(2) 0.6333(2) 0.0634(15) Uani 1 1 d . . . . .
N30 N 0.27186(17) 0.66293(17) 0.69221(19) 0.0574(11) Uani 1 1 d . . . . .
C31 C 0.2371(2) 0.6813(2) 0.7252(3) 0.0590(14) Uani 1 1 d . . . . .
C32 C 0.1934(3) 0.6976(3) 0.7024(3) 0.0748(18) Uani 1 1 d . . . . .
H32 H 0.169044 0.709315 0.727733 0.090 Uiso 1 1 calc R U . . .
C33 C 0.1873(3) 0.6962(3) 0.6431(3) 0.091(2) Uani 1 1 d . . . . .
H33 H 0.158848 0.707984 0.625612 0.109 Uiso 1 1 calc R U . . .
C34 C 0.2235(3) 0.6769(3) 0.6081(3) 0.085(2) Uani 1 1 d . . . . .
H34 H 0.219609 0.675454 0.566460 0.102 Uiso 1 1 calc R U . . .
O35 O 0.29256(15) 0.68120(15) 0.80418(17) 0.0647(10) Uani 1 1 d . . . . .
C35 C 0.2503(2) 0.6851(2) 0.7892(3) 0.0628(15) Uani 1 1 d . . . . .
N36 N 0.2155(2) 0.6931(2) 0.8287(2) 0.0844(18) Uani 1 1 d . . . . .
H36A H 0.222574 0.695883 0.867287 0.101 Uiso 1 1 calc R U . . .
H36B H 0.185025 0.695780 0.816468 0.101 Uiso 1 1 calc R U . . .

loop_
_atom_site_aniso_label
_atom_site_aniso_U_11
_atom_site_aniso_U_22
_atom_site_aniso_U_33
_atom_site_aniso_U_23
_atom_site_aniso_U_13
_atom_site_aniso_U_12
Pb1 0.04830(12) 0.04770(12) 0.04318(12) -0.00481(8) 0.00303(8) 0.00453(8)
N1 0.074(3) 0.087(4) 0.053(3) 0.012(3) 0.005(2) 0.004(3)
C2 0.083(5) 0.131(7) 0.041(3) 0.005(4) -0.005(3) 0.005(5)
C3 0.099(6) 0.130(7) 0.052(4) -0.027(4) 0.006(4) -0.001(5)
O4 0.081(3) 0.076(3) 0.057(2) -0.018(2) 0.003(2) 0.002(2)
C5 0.081(5) 0.061(4) 0.093(5) -0.021(4) -0.010(4) 0.005(3)
C6 0.064(4) 0.056(3) 0.098(5) -0.001(3) -0.008(3) -0.006(3)
O7 0.070(3) 0.078(3) 0.074(3) 0.010(2) 0.000(2) -0.009(2)
C8 0.074(4) 0.074(4) 0.077(4) 0.021(3) 0.018(3) -0.002(3)
C9 0.082(5) 0.099(5) 0.058(4) 0.031(4) 0.012(3) 0.006(4)
N10 0.061(3) 0.097(4) 0.041(2) 0.003(2) 0.008(2) 0.010(3)
C11 0.067(4) 0.131(7) 0.039(3) -0.004(3) 0.014(3) 0.018(4)
C12 0.065(4) 0.126(7) 0.062(4) -0.044(4) 0.006(3) 0.016(4)
O13 0.057(2) 0.069(3) 0.072(3) -0.020(2) 0.007(2) -0.0010(19)
C14 0.057(4) 0.057(4) 0.123(6) -0.033(4) 0.015(4) -0.003(3)
C15 0.053(3) 0.044(3) 0.155(8) -0.001(4) 0.018(4) 0.005(3)
O16 0.067(3) 0.061(3) 0.100(3) 0.007(2) 0.006(3) 0.013(2)
C17 0.061(4) 0.076(4) 0.106(6) 0.040(4) -0.001(4) 0.004(3)
C18 0.083(5) 0.109(6) 0.092(5) 0.050(5) 0.003(4) 0.010(4)
C19 0.082(5) 0.118(6) 0.046(3) 0.013(4) 0.010(3) 0.007(4)
C20 0.075(4) 0.089(5) 0.058(4) 0.014(3) 0.014(3) 0.010(4)
N21 0.063(3) 0.069(3) 0.053(3) 0.002(2) 0.013(2) 0.001(2)
C22 0.052(3) 0.058(3) 0.092(5) -0.002(3) 0.014(3) 0.003(3)
C23 0.071(5) 0.087(5) 0.119(7) -0.008(5) 0.025(4) -0.010(4)
C24 0.088(6) 0.134(8) 0.115(7) 0.012(6) 0.039(6) -0.023(6)
C25 0.091(6) 0.145(8) 0.078(5) 0.023(5) 0.032(5) -0.013(6)
O26 0.060(2) 0.080(3) 0.067(3) -0.021(2) 0.011(2) -0.006(2)
C26 0.055(3) 0.061(4) 0.079(4) -0.008(3) -0.001(3) 0.000(3)
N27 0.079(4) 0.138(6) 0.083(4) -0.020(4) -0.004(3) -0.036(4)
C28 0.066(4) 0.128(6) 0.038(3) 0.002(3) 0.004(3) 0.026(4)
C29 0.069(4) 0.080(4) 0.041(3) -0.003(3) 0.004(3) 0.005(3)
N30 0.065(3) 0.068(3) 0.040(2) -0.002(2) 0.005(2) 0.012(2)
C31 0.072(4) 0.055(3) 0.051(3) 0.000(2) 0.004(3) 0.009(3)
C32 0.081(4) 0.088(5) 0.055(3) 0.000(3) 0.005(3) 0.031(4)
C33 0.083(5) 0.116(6) 0.075(5) -0.001(4) -0.003(4) 0.038(5)
C34 0.076(4) 0.128(7) 0.051(3) 0.010(4) -0.003(3) 0.026(4)
O35 0.069(3) 0.074(3) 0.051(2) -0.0129(19) 0.0028(19) 0.018(2)
C35 0.080(4) 0.056(3) 0.053(3) -0.005(3) 0.014(3) 0.009(3)
N36 0.098(4) 0.102(4) 0.053(3) -0.015(3) 0.012(3) 0.031(4)

_geom_special_details            
; 
 All esds (except the esd in the dihedral angle between two l.s. planes) 
 are estimated using the full covariance matrix.  The cell esds are taken 
 into account individually in the estimation of esds in distances, angles 
 and torsion angles; correlations between esds in cell parameters are only 
 used when they are defined by crystal symmetry.  An approximate (isotropic) 
 treatment of cell esds is used for estimating esds involving l.s. planes. 
;

loop_
_geom_bond_atom_site_label_1
_geom_bond_atom_site_label_2
_geom_bond_distance
_geom_bond_site_symmetry_2
_geom_bond_publ_flag
Pb1 O26 2.534(4) . ?
Pb1 O35 2.604(4) . ?
Pb1 N30 2.613(5) . ?
Pb1 N21 2.679(5) . ?
Pb1 N10 2.890(5) . ?
Pb1 O7 2.891(4) . ?
Pb1 O16 2.910(4) . ?
Pb1 O13 2.925(4) . ?
Pb1 O4 3.015(4) . ?
Pb1 N1 3.045(5) . ?
N1 C19 1.450(8) . ?
N1 C2 1.466(9) . ?
N1 C18 1.468(9) . ?
C2 C3 1.468(11) . ?
C3 O4 1.426(8) . ?
O4 C5 1.414(8) . ?
C5 C6 1.508(10) . ?
C6 O7 1.395(8) . ?
O7 C8 1.428(8) . ?
C8 C9 1.501(10) . ?
C9 N10 1.473(9) . ?
N10 C11 1.485(8) . ?
N10 C28 1.486(8) . ?
C11 C12 1.519(11) . ?
C12 O13 1.423(8) . ?
O13 C14 1.425(8) . ?
C14 C15 1.499(11) . ?
C15 O16 1.402(8) . ?
O16 C17 1.425(9) . ?
C17 C18 1.512(11) . ?
C19 C20 1.510(10) . ?
C20 N21 1.340(8) . ?
C20 C25 1.372(10) . ?
N21 C22 1.351(8) . ?
C22 C23 1.389(9) . ?
C22 C26 1.466(9) . ?
C23 C24 1.402(12) . ?
C24 C25 1.346(13) . ?
O26 C26 1.235(7) . ?
C26 N27 1.335(8) . ?
C28 C29 1.502(8) . ?
C29 N30 1.349(7) . ?
C29 C34 1.371(9) . ?
N30 C31 1.332(7) . ?
C31 C32 1.405(9) . ?
C31 C35 1.498(8) . ?
C32 C33 1.354(9) . ?
C33 C34 1.395(10) . ?
O35 C35 1.236(8) . ?
C35 N36 1.341(8) . ?

loop_
_geom_angle_atom_site_label_1
_geom_angle_atom_site_label_2
_geom_angle_atom_site_label_3
_geom_angle
_geom_angle_site_symmetry_1
_geom_angle_site_symmetry_3
_geom_angle_publ_flag
O26 Pb1 O35 113.92(13) . . ?
O26 Pb1 N30 69.10(15) . . ?
O35 Pb1 N30 61.05(14) . . ?
O26 Pb1 N21 61.45(15) . . ?
O35 Pb1 N21 71.52(14) . . ?
N30 Pb1 N21 82.74(16) . . ?
O26 Pb1 N10 75.61(16) . . ?
O35 Pb1 N10 109.49(14) . . ?
N30 Pb1 N10 59.72(14) . . ?
N21 Pb1 N10 131.06(15) . . ?
O26 Pb1 O7 135.31(14) . . ?
O35 Pb1 O7 78.63(14) . . ?
N30 Pb1 O7 83.22(14) . . ?
N21 Pb1 O7 150.14(14) . . ?
N10 Pb1 O7 60.05(15) . . ?
O26 Pb1 O16 75.94(15) . . ?
O35 Pb1 O16 132.72(14) . . ?
N30 Pb1 O16 144.45(15) . . ?
N21 Pb1 O16 74.99(14) . . ?
N10 Pb1 O16 117.63(15) . . ?
O7 Pb1 O16 128.35(13) . . ?
O26 Pb1 O13 67.01(12) . . ?
O35 Pb1 O13 170.11(13) . . ?
N30 Pb1 O13 111.98(13) . . ?
N21 Pb1 O13 115.78(14) . . ?
N10 Pb1 O13 60.81(14) . . ?
O7 Pb1 O13 93.91(13) . . ?
O16 Pb1 O13 57.13(14) . . ?
O26 Pb1 O4 166.53(14) . . ?
O35 Pb1 O4 70.89(13) . . ?
N30 Pb1 O4 122.48(14) . . ?
N21 Pb1 O4 110.85(14) . . ?
N10 Pb1 O4 115.45(15) . . ?
O7 Pb1 O4 56.99(13) . . ?
O16 Pb1 O4 91.58(14) . . ?
O13 Pb1 O4 110.58(11) . . ?
O26 Pb1 N1 110.44(16) . . ?
O35 Pb1 N1 75.22(14) . . ?
N30 Pb1 N1 128.78(14) . . ?
N21 Pb1 N1 57.87(15) . . ?
N10 Pb1 N1 170.53(15) . . ?
O7 Pb1 N1 114.24(15) . . ?
O16 Pb1 N1 58.81(15) . . ?
O13 Pb1 N1 114.08(14) . . ?
O4 Pb1 N1 57.59(14) . . ?
C19 N1 C2 109.8(6) . . ?
C19 N1 C18 109.8(6) . . ?
C2 N1 C18 110.5(6) . . ?
C19 N1 Pb1 101.7(4) . . ?
C2 N1 Pb1 113.7(4) . . ?
C18 N1 Pb1 110.9(4) . . ?
N1 C2 C3 114.8(6) . . ?
O4 C3 C2 108.9(6) . . ?
C5 O4 C3 110.0(6) . . ?
C5 O4 Pb1 112.0(4) . . ?
C3 O4 Pb1 113.2(4) . . ?
O4 C5 C6 109.0(5) . . ?
O7 C6 C5 108.1(6) . . ?
C6 O7 C8 110.8(5) . . ?
C6 O7 Pb1 119.2(4) . . ?
C8 O7 Pb1 118.5(4) . . ?
O7 C8 C9 108.5(5) . . ?
N10 C9 C8 113.4(6) . . ?
C9 N10 C11 110.3(6) . . ?
C9 N10 C28 110.2(6) . . ?
C11 N10 C28 108.6(5) . . ?
C9 N10 Pb1 111.1(4) . . ?
C11 N10 Pb1 112.5(4) . . ?
C28 N10 Pb1 104.0(3) . . ?
N10 C11 C12 114.2(6) . . ?
O13 C12 C11 107.9(5) . . ?
C12 O13 C14 108.5(5) . . ?
C12 O13 Pb1 114.4(4) . . ?
C14 O13 Pb1 113.3(4) . . ?
O13 C14 C15 109.5(5) . . ?
O16 C15 C14 110.0(5) . . ?
C15 O16 C17 110.3(6) . . ?
C15 O16 Pb1 120.4(4) . . ?
C17 O16 Pb1 119.3(4) . . ?
O16 C17 C18 109.1(5) . . ?
N1 C18 C17 114.1(6) . . ?
N1 C19 C20 112.3(6) . . ?
N21 C20 C25 122.0(8) . . ?
N21 C20 C19 117.2(6) . . ?
C25 C20 C19 120.8(7) . . ?
C20 N21 C22 119.4(6) . . ?
C20 N21 Pb1 123.3(5) . . ?
C22 N21 Pb1 116.8(4) . . ?
N21 C22 C23 120.7(7) . . ?
N21 C22 C26 114.0(5) . . ?
C23 C22 C26 125.1(7) . . ?
C22 C23 C24 118.7(8) . . ?
C25 C24 C23 119.4(8) . . ?
C24 C25 C20 119.9(8) . . ?
C26 O26 Pb1 121.6(4) . . ?
O26 C26 N27 121.4(6) . . ?
O26 C26 C22 121.4(6) . . ?
N27 C26 C22 117.1(6) . . ?
N10 C28 C29 112.0(5) . . ?
N30 C29 C34 121.1(6) . . ?
N30 C29 C28 116.4(5) . . ?
C34 C29 C28 122.4(5) . . ?
C31 N30 C29 117.9(5) . . ?
C31 N30 Pb1 118.2(4) . . ?
C29 N30 Pb1 122.6(4) . . ?
N30 C31 C32 123.8(5) . . ?
N30 C31 C35 112.9(5) . . ?
C32 C31 C35 123.2(5) . . ?
C33 C32 C31 117.7(6) . . ?
C32 C33 C34 118.8(7) . . ?
C29 C34 C33 120.6(6) . . ?
C35 O35 Pb1 114.9(4) . . ?
O35 C35 N36 122.0(6) . . ?
O35 C35 C31 119.7(5) . . ?
N36 C35 C31 118.4(6) . . ?

_refine_diff_density_max         1.539
_refine_diff_density_min         -0.640
_refine_diff_density_rms         0.090

_shelx_res_file                  
; 
TITL NL2416 in I4/m 
    NL2416.res 
    created by SHELXL-2019/3 at 11:19:37 on 18-Mar-2025 
REM I4/m (#87 in standard setting) 
REM BO2_127 
CELL 1.54184  28.021503  28.021503  22.630941  90.0000  90.0000  90.0000 
ZERR   16.00   0.000160   0.000160   0.000156   0.0000   0.0000   0.0000 
LATT  2 
SYMM -x,-y, z 
SYMM -y, x, z 
SYMM  y,-x, z 
SFAC C H F N O P Pb 
UNIT 500 804 192 124 124 32 16 
TEMP -100 
  
L.S. 6 0 238 
OMIT    -1   5   0 
OMIT    -1   4   1 
OMIT     0   6   0 
OMIT     1   2   3 
OMIT    -4   5   1 
OMIT    -1   2   5 
OMIT     1   2   5 
OMIT    -2   6   0 
OMIT     2   6   2 
OMIT     1   2  13 
OMIT     3   4   5 
OMIT     3   4   1 
OMIT     2   3   5 
FMAP 2 
PLAN 10 
  
ACTA 
  
ABIN 
  
REM 'C26 H38 N6 O6 Pb, 2(F6 P), 1.75(C3 H7 N O)' 
REM C26 H38 N6 O6 Pb, F12 P2, C5.25 H12.25 N1.75 O1.75 
REM C31.25 H50.25 F12 N7.75 O7.75 P2 Pb 
  
REM SQUEEZE suggested 3380 e/cell = 211.3 e/molecule 
  
REM The highly disordered PF6 anions account for 2(15 + 6x9) = 138e, 
REM leaving 211.3 - 138 = 73.3e for solvent 
  
REM The solvents used dimethylformamide (C3H7NO, 40e), thf (C4H8O, 40e), 
REM methanol (CH4O, 18e), water (H2O, 10e), and acetonitrile (C2H3N, 22e) 
REM Before the use of SQUEEZE the solvent was unclear, so the most recently 
REM used solvent (dmf) was assummed. 
REM 1.75(C3H7NO) = 70e, so this was used as the solvent present 
  
REM Presumed NH2 hydrogen atoms on N27 & N36 not located, so added in 
REM idealised positions (AFIX 93) at 0.90 A. 
  
REM Combined the atom list is low by 2(PF6) + 1.75(C3H7NO) = 
REM C5.25 H12.25 F12 N1.75 O1.75 P2, and the UNIT is low by 
REM C84 H196 F192 N28 O28 P32, i.e. C416 H608 F0 N96 O96 P0 Pb16 
  
REM SQUEEZE suggested 238 variables 
  
BIND PB1 N1 
BIND PB1 N10 
BIND PB1 O4 
BIND PB1 O7 
BIND PB1 O13 
BIND PB1 O16 
  
WGHT    0.049600  102.713997 
FVAR       0.62369 
PB1   7    0.341175    0.617775    0.745498    11.00000    0.04830    0.04770 = 
         0.04318   -0.00481    0.00303    0.00453 
N1    4    0.347560    0.585815    0.873857    11.00000    0.07394    0.08731 = 
         0.05303    0.01231    0.00549    0.00435 
C2    1    0.383924    0.611279    0.908135    11.00000    0.08278    0.13087 = 
         0.04111    0.00491   -0.00463    0.00486 
AFIX  23 
H2A   2    0.415020    0.595210    0.902193    11.00000   -1.20000 
H2B   2    0.375794    0.608730    0.950589    11.00000   -1.20000 
AFIX   0 
C3    1    0.389277    0.661966    0.893078    11.00000    0.09888    0.12974 = 
         0.05217   -0.02744    0.00638   -0.00103 
AFIX  23 
H3A   2    0.358210    0.678465    0.897144    11.00000   -1.20000 
H3B   2    0.412331    0.677236    0.920305    11.00000   -1.20000 
AFIX   0 
O4    5    0.405934    0.665777    0.833716    11.00000    0.08093    0.07637 = 
         0.05708   -0.01774    0.00257    0.00151 
C5    1    0.414205    0.714187    0.819348    11.00000    0.08054    0.06095 = 
         0.09291   -0.02082   -0.01030    0.00492 
AFIX  23 
H5A   2    0.438486    0.727780    0.846301    11.00000   -1.20000 
H5B   2    0.384351    0.732706    0.823976    11.00000   -1.20000 
AFIX   0 
C6    1    0.431433    0.717329    0.756362    11.00000    0.06364    0.05647 = 
         0.09839   -0.00128   -0.00790   -0.00576 
AFIX  23 
H6A   2    0.441541    0.750372    0.747250    11.00000   -1.20000 
H6B   2    0.459091    0.695873    0.750442    11.00000   -1.20000 
AFIX   0 
O7    5    0.393994    0.703858    0.719338    11.00000    0.06973    0.07786 = 
         0.07353    0.01000    0.00048   -0.00925 
C8    1    0.405079    0.714215    0.659113    11.00000    0.07398    0.07433 = 
         0.07749    0.02122    0.01843   -0.00247 
AFIX  23 
H8A   2    0.433835    0.696246    0.646829    11.00000   -1.20000 
H8B   2    0.411656    0.748718    0.654405    11.00000   -1.20000 
AFIX   0 
C9    1    0.363284    0.700091    0.621500    11.00000    0.08232    0.09867 = 
         0.05848    0.03123    0.01239    0.00609 
AFIX  23 
H9A   2    0.334924    0.718467    0.634265    11.00000   -1.20000 
H9B   2    0.370095    0.708756    0.579938    11.00000   -1.20000 
AFIX   0 
N10   4    0.352109    0.648791    0.624468    11.00000    0.06123    0.09689 = 
         0.04067    0.00291    0.00812    0.00986 
C11   1    0.388660    0.620765    0.592006    11.00000    0.06690    0.13087 = 
         0.03905   -0.00399    0.01372    0.01816 
AFIX  23 
H11A  2    0.420692    0.632340    0.603633    11.00000   -1.20000 
H11B  2    0.384848    0.626752    0.549153    11.00000   -1.20000 
AFIX   0 
C12   1    0.386238    0.567332    0.602853    11.00000    0.06467    0.12625 = 
         0.06213   -0.04398    0.00618    0.01585 
AFIX  23 
H12A  2    0.354010    0.555178    0.593113    11.00000   -1.20000 
H12B  2    0.409767    0.550601    0.577638    11.00000   -1.20000 
AFIX   0 
O13   5    0.396549    0.559030    0.663576    11.00000    0.05707    0.06881 = 
         0.07212   -0.02024    0.00671   -0.00095 
C14   1    0.392390    0.509175    0.674860    11.00000    0.05662    0.05713 = 
         0.12272   -0.03308    0.01478   -0.00301 
AFIX  23 
H14A  2    0.412881    0.491167    0.647062    11.00000   -1.20000 
H14B  2    0.358946    0.498880    0.668831    11.00000   -1.20000 
AFIX   0 
C15   1    0.407332    0.498948    0.737173    11.00000    0.05328    0.04389 = 
         0.15535   -0.00135    0.01765    0.00513 
AFIX  23 
H15A  2    0.404821    0.464282    0.745019    11.00000   -1.20000 
H15B  2    0.441013    0.508576    0.742860    11.00000   -1.20000 
AFIX   0 
O16   5    0.378136    0.524060    0.776719    11.00000    0.06736    0.06061 = 
         0.10003    0.00659    0.00611    0.01333 
C17   1    0.392600    0.515087    0.836051    11.00000    0.06099    0.07601 = 
         0.10637    0.03952   -0.00109    0.00399 
AFIX  23 
H17A  2    0.423506    0.530973    0.843948    11.00000   -1.20000 
H17B  2    0.396759    0.480357    0.842208    11.00000   -1.20000 
AFIX   0 
C18   1    0.354948    0.534048    0.877785    11.00000    0.08273    0.10869 = 
         0.09178    0.04995    0.00292    0.01023 
AFIX  23 
H18A  2    0.324347    0.517775    0.869298    11.00000   -1.20000 
H18B  2    0.364219    0.525914    0.918779    11.00000   -1.20000 
AFIX   0 
C19   1    0.300471    0.597943    0.895707    11.00000    0.08239    0.11845 = 
         0.04614    0.01257    0.01044    0.00701 
AFIX  23 
H19A  2    0.296905    0.633091    0.896053    11.00000   -1.20000 
H19B  2    0.297254    0.586460    0.936885    11.00000   -1.20000 
AFIX   0 
C20   1    0.261189    0.576435    0.858564    11.00000    0.07508    0.08884 = 
         0.05826    0.01431    0.01398    0.00979 
N21   4    0.268756    0.573665    0.800179    11.00000    0.06304    0.06918 = 
         0.05284    0.00213    0.01295    0.00109 
C22   1    0.235452    0.553063    0.765323    11.00000    0.05213    0.05808 = 
         0.09204   -0.00226    0.01393    0.00268 
C23   1    0.193877    0.534422    0.789486    11.00000    0.07107    0.08669 = 
         0.11889   -0.00795    0.02539   -0.01030 
AFIX  43 
H23   2    0.170777    0.519347    0.765080    11.00000   -1.20000 
AFIX   0 
C24   1    0.186669    0.538292    0.850622    11.00000    0.08802    0.13406 = 
         0.11507    0.01237    0.03874   -0.02262 
AFIX  43 
H24   2    0.157972    0.526958    0.868019    11.00000   -1.20000 
AFIX   0 
C25   1    0.220821    0.558230    0.884421    11.00000    0.09074    0.14483 = 
         0.07786    0.02338    0.03176   -0.01332 
AFIX  43 
H25   2    0.216972    0.559688    0.926088    11.00000   -1.20000 
AFIX   0 
O26   5    0.290002    0.560436    0.686523    11.00000    0.05965    0.07975 = 
         0.06735   -0.02130    0.01103   -0.00592 
C26   1    0.249712    0.548764    0.703231    11.00000    0.05523    0.06084 = 
         0.07884   -0.00766   -0.00120    0.00003 
N27   4    0.217825    0.530217    0.665930    11.00000    0.07881    0.13821 = 
         0.08327   -0.02018   -0.00362   -0.03621 
AFIX  93  0.9000 
H27A  2    0.225497    0.525978    0.627673    11.00000   -1.20000 
H27B  2    0.188651    0.521950    0.679033    11.00000   -1.20000 
AFIX   0 
C28   1    0.304727    0.639307    0.597469    11.00000    0.06590    0.12829 = 
         0.03837    0.00238    0.00411    0.02642 
AFIX  23 
H28A  2    0.300009    0.604408    0.593955    11.00000   -1.20000 
H28B  2    0.303937    0.653057    0.557184    11.00000   -1.20000 
AFIX   0 
C29   1    0.264751    0.660220    0.633341    11.00000    0.06906    0.08019 = 
         0.04089   -0.00306    0.00407    0.00532 
N30   4    0.271864    0.662926    0.692210    11.00000    0.06451    0.06787 = 
         0.03989   -0.00167    0.00492    0.01217 
C31   1    0.237100    0.681308    0.725246    11.00000    0.07155    0.05464 = 
         0.05070    0.00008    0.00351    0.00890 
C32   1    0.193437    0.697635    0.702420    11.00000    0.08120    0.08806 = 
         0.05525    0.00009    0.00465    0.03100 
AFIX  43 
H32   2    0.169044    0.709315    0.727733    11.00000   -1.20000 
AFIX   0 
C33   1    0.187308    0.696156    0.643102    11.00000    0.08256    0.11565 = 
         0.07517   -0.00078   -0.00275    0.03797 
AFIX  43 
H33   2    0.158848    0.707984    0.625612    11.00000   -1.20000 
AFIX   0 
C34   1    0.223537    0.676949    0.608114    11.00000    0.07622    0.12829 = 
         0.05053    0.01025   -0.00299    0.02648 
AFIX  43 
H34   2    0.219609    0.675454    0.566460    11.00000   -1.20000 
AFIX   0 
O35   5    0.292555    0.681201    0.804176    11.00000    0.06879    0.07393 = 
         0.05144   -0.01294    0.00284    0.01774 
C35   1    0.250303    0.685066    0.789231    11.00000    0.07960    0.05560 = 
         0.05312   -0.00510    0.01443    0.00914 
N36   4    0.215481    0.693127    0.828652    11.00000    0.09795    0.10245 = 
         0.05284   -0.01496    0.01241    0.03070 
AFIX  93  0.9000 
H36A  2    0.222574    0.695883    0.867287    11.00000   -1.20000 
H36B  2    0.185025    0.695780    0.816468    11.00000   -1.20000 
  
AFIX   0 
HKLF 4 
  
  
  
  
REM  NL2416 in I4/m 
REM wR2 = 0.1193, GooF = S = 1.046, Restrained GooF = 1.046 for all data 
REM R1 = 0.0372 for 6638 Fo > 4sig(Fo) and 0.0551 for all 9170 data 
REM 352 parameters refined using 0 restraints 
  
END 
  
WGHT      0.0496    102.6980 
  
REM Highest difference peak  1.539,  deepest hole -0.640,  1-sigma level  0.090 
Q1    1   0.3404  0.6188  0.7780  11.00000  0.05    1.54 
Q2    1   0.2025  0.6055  0.7577  11.00000  0.05    0.95 
Q3    1   0.3618  0.6406  0.7470  11.00000  0.05    0.90 
Q4    1   0.2184  0.7000  0.5000  10.50000  0.05    0.81 
Q5    1   0.3248  0.5958  0.7513  11.00000  0.05    0.81 
Q6    1   0.3652  0.5982  0.7464  11.00000  0.05    0.74 
Q7    1   0.4061  0.6697  0.6650  11.00000  0.05    0.65 
Q8    1   0.3945  0.5579  0.8362  11.00000  0.05    0.55 
Q9    1   0.2672  0.5818  0.7033  11.00000  0.05    0.44 
Q10   1   0.5000  0.5000  0.7374  10.25000  0.05    0.44 
;
_shelx_res_checksum              2672

_shelx_hkl_file                  
; 
   0   0   2 886029. 4024.60   1 
   0   0  -2 868579. 3438.04   5 
   0   0   2 897971. 3864.26   4 
   0   0  -2 878748. 4003.19   2 
   0   0  -4 868006. 4879.71   5 
   0   0  -4 873490. 5752.65   2 
   0   0   6 56290.5 1721.14   4 
   0   0  -6 55325.6 1534.18   5 
   0   0   6 58460.8 1826.60   1 
   0   0  -6 57795.6 1804.74   2 
   0   0   8 540392. 6230.53   4 
   0   0   8 552075. 6606.66   1 
   0   0  -8 529448. 6524.39   2 
   0   0  -8 535883. 5466.94   5 
   0   0 -10 48993.8 2259.95   2 
   0   0  10 48508.8 2188.15   4 
   0   0 -10 50173.8 1919.57   5 
   0   0  10 51885.8 2344.42   1 
   0   0  12 261976. 5735.48   4 
   0   0  12 245673. 5819.55   1 
   0   0 -12 260812. 5841.25   2 
   0   0 -12 264991. 4875.26   5 
   0   0  14 81152.2 3594.76   4 
   0   0  14 77515.1 3665.54   1 
   0   0 -14 80677.8 3665.59   2 
   0   0  16 211620. 6789.38   1 
   0   0  16 208598. 6412.81   4 
   0   0 -16 216294. 3020.02  40 
   0   0 -16 216275. 3173.40  35 
   0   0 -16 201579. 2857.35  10 
   0   0 -16 211220. 3083.51  19 
   0   0 -16 218339. 3144.52  13 
   0   0  18 7372.49 1435.29   1 
   0   0 -18 8549.48 703.565  40 
   0   0 -18 8815.01 750.382  35 
   0   0 -18 8498.44 622.914  12 
   0   0 -18 9191.27 679.456  26 
   0   0 -18 8914.38 739.792  19 
   0   0 -18 9663.56 769.743  13 
   0   0  18 8382.35 652.816  15 
   0   0 -20 108402. 2480.11  40 
   0   0 -20 110736. 2607.73  35 
   0   0 -20 107314. 2142.11  12 
   0   0 -20 101897. 2214.22  26 
   0   0 -20 114728. 2624.14  19 
   0   0 -20 113092. 2595.32  13 
   0   0  20 106039. 2237.19  15 
   0   0 -22 10685.1 840.310  40 
   0   0 -22 8859.63 644.722  12 
   0   0 -22 8905.22 834.564  35 
   0   0  22 10210.9 819.019  21 
   0   0  22 9491.00 718.211  15 
   0   0 -22 9634.38 828.043  13 
   0   0 -24 38459.7 1438.42  40 
   0   0 -24 31959.3 1071.68  12 
   0   0  24 39233.5 1441.82  21 
   0   0 -24 34536.1 1475.77  35 
   0   0 -24 33760.0 1440.67  13 
   0   0  24 34883.5 1260.00  15 
   0   0 -26 7171.91 693.563  35 
   0   0 -26 8124.74 653.162  40 
   0   0  26 7136.59 602.995  22 
   0   0  26 6804.95 588.847  21 
   0   0  26 6094.29 518.118  15 
   0   0  28 5519.96 459.076  22 
  -1   0   3 184.921 85.3352   8 
   0  -1   3 105.251 79.5290   8 
   1   0  -3 104.010 156.640   2 
   0   1  -3 186.423 181.153   5 
   0  -1  -3 120.105 192.700   2 
  -1   0   3 45.8659 159.289   1 
  -1   0  -3 206.055 135.883   5 
   0  -1  -3 209.195 93.1693   5 
   0   1   3 75.7786 122.178   4 
   1   0  -3 289.987 149.340   5 
   0  -1   3 93.0521 154.613   1 
   1   0   3 246.303 143.782   4 
   0  -1   3 283.269 178.772   4 
   0   1  -3 136.931 149.156   2 
  -1   0   3 235.579 160.018   4 
  -1   0  -3 169.261 167.810   2 
   0  -1   5 11278.7 379.728   8 
   0   1  -5 11789.3 722.143   5 
   1   0  -5 10477.8 643.813   5 
   1   0   5 11419.3 786.695   1 
   0   1   5 11133.0 785.682   1 
   0   1  -5 11359.1 734.424   2 
   0  -1   5 12572.1 792.989   1 
  -1   0  -5 11899.5 803.330   2 
   0  -1  -5 11687.7 596.823   5 
  -1   0   5 13033.2 816.658   1 
   0   1   5 11688.3 754.996   4 
  -1   0  -5 12269.0 688.128   5 
   1   0  -5 13095.7 808.906   2 
  -1   0   5 12943.7 778.541   4 
   0  -1  -5 12794.4 837.722   2 
   1   0   5 12919.4 759.045   4 
   0  -1   5 12259.5 774.980   4 
  -1   0  -7 5527.29 680.257   2 
   0   1  -7 5035.40 560.854   5 
   0   1   7 5844.14 645.816   4 
   0  -1   7 6271.93 688.679   1 
  -1   0  -7 5254.78 539.356   5 
   1   0  -7 5532.77 557.029   5 
   1   0   7 5776.91 639.620   4 
   0  -1  -7 5494.35 500.812   5 
   0   1  -7 5585.26 643.757   2 
  -1   0   7 6120.13 710.950   1 
   0  -1  -7 5845.06 740.032   2 
   1   0   7 6165.61 684.554   1 
  -1   0   7 5654.83 638.354   4 
   0  -1   7 5758.85 661.755   4 
   1   0  -7 6124.22 693.197   2 
   0   1   7 5658.40 693.134   1 
   0  -1  -9 1306.09 535.133   2 
   1   0  -9 1115.09 432.027   2 
   1   0   9 1576.98 480.043   1 
   0   1   9 1153.94 429.940   1 
   0   1  -9 1145.23 381.290   5 
   0  -1   9 932.127 443.603   1 
   1   0   9 1320.58 414.519   4 
   1   0  -9 1147.90 354.665   5 
  -1   0  -9 552.661 367.869   2 
   0   1   9 1756.27 489.766   4 
  -1   0  -9 1409.30 375.849   5 
  -1   0   9 862.671 407.336   4 
   0  -1  -9 1271.36 332.206   5 
   0   1  -9 662.689 369.018   2 
   0  -1   9 953.985 392.753   4 
  -1   0   9 1288.28 454.540   1 
   0   1 -11 2196.00 519.643   5 
   0   1  11 2072.22 620.376   1 
   1   0 -11 869.318 533.776   2 
   0   1  11 1918.97 575.042   4 
  -1   0  11 1537.42 555.694   1 
   1   0 -11 2278.62 476.157   5 
   1   0  11 2270.39 594.635   4 
   1   0  11 1670.06 568.571   1 
   0  -1 -11 1203.40 552.396   2 
   0  -1  11 2196.10 610.164   1 
   0   1 -11 1754.59 606.349   2 
   0  -1 -11 2502.15 482.313   5 
  -1   0 -11 1673.81 601.191   2 
   0  -1  11 2471.45 636.389   4 
  -1   0  11 2112.37 602.259   4 
  -1   0 -11 2201.93 494.707   5 
   0   1 -13 9387.75 1041.34   5 
  -1   0 -13 11378.1 1188.63   7 
  -1   0 -13 9619.62 1018.45   5 
   0   1 -13 7253.61 942.027   7 
   1   0 -13 10069.0 1039.67   5 
   0  -1 -13 9341.89 935.703   5 
   0   1  13 10349.8 1336.50   1 
   1   0  13 10871.0 1276.59   4 
  -1   0  13 9955.75 1305.16   1 
   1   0  13 10672.4 1341.09   1 
  -1   0 -13 10104.3 1285.21   2 
   1   0 -13 9007.02 1242.60   2 
   0  -1 -13 9748.39 1282.35   2 
   0  -1  13 9701.05 1220.52   4 
   0   1  13 10176.5 1239.89   4 
  -1   0  13 9536.04 1215.79   4 
   0  -1  13 10517.7 1315.45   1 
   0   1 -13 9687.53 1299.72   2 
  -1   0 -15 11205.4 1282.90   7 
   0   1  15 11461.5 1556.91   1 
   1   0 -15 9886.92 1374.38   2 
   1   0  15 10522.5 1368.58   4 
  -1   0  15 11242.8 1558.80   1 
   0  -1 -15 11340.9 1532.77   2 
   0   1  15 10452.4 1382.95   4 
   0  -1  15 11772.0 1556.98   1 
   0  -1  15 9804.99 1375.06   4 
   1   0  15 10749.8 1527.07   1 
  -1   0  15 9846.28 1365.12   4 
   1   0  17 10167.5 1542.95   4 
   0  -1  17 10165.3 1638.55   1 
   0   1  17 10006.0 1610.25   1 
   0  -1  17 11023.3 1614.08   4 
   1   0  17 10452.9 1616.34   1 
  -1   0  17 10492.0 1568.55   4 
  -1   0  17 11824.0 1750.83   1 
   0  -1 -17 10893.4 731.288  40 
   0   1 -17 11805.7 767.465  40 
  -1   0 -17 12282.2 776.129  40 
   1   0 -17 10764.4 737.154  40 
   0  -1 -17 11122.7 813.763  35 
  -1   0 -17 12274.6 840.891  35 
   1   0 -17 11662.9 810.284  35 
   0   1 -17 12486.5 835.959  35 
   0   1 -17 10432.0 669.888  12 
   0   1 -17 11828.4 786.808  10 
   1   0 -17 11439.4 768.117  10 
   0  -1  17 11063.4 654.938  27 
   0  -1 -17 12062.5 758.108  26 
   1   0 -17 11205.1 706.560  26 
  -1   0  17 11151.9 671.534  27 
  -1   0 -17 10139.6 703.007  26 
  -1   0 -17 10619.5 762.210  19 
   1   0 -17 10393.0 760.782  19 
   0   1 -17 11401.6 799.219  19 
   0  -1 -17 11632.7 795.968  19 
   0   1 -17 12070.3 812.610  13 
   1   0 -17 12310.5 809.244  13 
   0  -1 -17 12059.5 818.181  13 
   0   1  17 11997.0 723.372  15 
  -1   0 -17 12213.9 797.868  13 
   0   1  19 6608.85 1451.51   1 
   1   0  19 6942.46 1465.08   1 
  -1   0  19 5591.12 1415.09   1 
   0  -1  19 6955.09 1455.42   1 
  -1   0 -19 7722.97 686.597  40 
   0   1 -19 6742.04 664.845  40 
   0  -1 -19 6562.59 651.119  40 
   1   0 -19 6798.14 650.925  40 
   0  -1 -19 7038.17 708.890  35 
  -1   0 -19 7192.36 718.587  35 
   1   0 -19 7584.02 740.762  35 
   0   1 -19 7689.82 738.131  35 
   0  -1 -19 7386.61 614.558  12 
   1   0 -19 7133.97 583.555  12 
  -1   0 -19 6737.61 593.954  12 
   0   1 -19 6895.67 579.108  12 
   0  -1 -19 6837.02 613.638  26 
   1   0 -19 7579.78 628.770  26 
  -1   0  19 6900.83 565.628  27 
  -1   0 -19 7598.18 640.243  26 
   0  -1 -19 7501.66 725.448  19 
   0   1 -19 7524.71 694.825  19 
   1   0 -19 7279.95 703.539  19 
  -1   0 -19 8153.97 748.765  19 
  -1   0 -19 6479.75 674.190  13 
   1   0  19 7031.77 587.746  15 
   0  -1  19 7309.69 628.613  15 
   1   0 -19 6938.55 694.725  13 
  -1   0  19 5938.88 567.989  15 
   0   1  19 7168.30 616.666  15 
   0  -1 -19 7412.56 710.550  13 
   0   1 -19 7500.22 714.049  13 
  -1   0 -21 10095.1 834.776  40 
   0   1 -21 9931.03 812.772  40 
   0  -1 -21 10275.1 815.324  40 
   1   0 -21 9925.87 802.063  40 
   0   1 -21 8560.76 809.956  35 
   0  -1 -21 9823.14 869.799  35 
   1   0 -21 10322.0 882.280  35 
  -1   0 -21 8680.57 807.966  35 
   1   0 -21 7547.35 624.967  12 
   0   1 -21 9442.12 673.258  12 
   0  -1 -21 8427.75 657.410  12 
  -1   0 -21 9312.33 697.721  12 
   0  -1 -21 8157.24 673.771  26 
  -1   0 -21 8277.21 668.064  26 
   0   1  21 9496.23 784.584  21 
   1   0  21 8893.25 686.435  15 
   0  -1 -21 8535.90 804.657  13 
   1   0 -21 9084.51 823.349  13 
   0  -1  21 9096.62 712.590  15 
  -1   0  21 8856.19 707.747  15 
   0   1  21 8480.98 696.103  15 
   0   1 -21 9032.38 815.110  13 
  -1   0 -21 9446.49 822.577  13 
   1   0 -23 4264.91 586.233  40 
   0  -1 -23 4472.83 608.042  40 
  -1   0 -23 4510.40 602.053  40 
   0   1 -23 4517.79 608.535  40 
   1   0 -23 4014.51 436.357  12 
   0  -1 -23 4175.45 478.521  12 
   0   1 -23 3685.73 428.711  12 
  -1   0 -23 3461.67 445.653  12 
   0  -1 -23 5075.32 664.890  35 
   0   1 -23 4209.32 613.272  35 
  -1   0 -23 4273.72 625.260  35 
   1   0 -23 4185.66 614.760  35 
   0  -1  23 4744.56 602.909  21 
   1   0  23 3959.75 548.157  21 
   0   1  23 4233.12 563.948  21 
  -1   0  23 3761.16 542.868  21 
   0   1  23 2940.54 433.949  15 
  -1   0  23 3192.90 472.427  15 
   1   0 -23 4175.18 608.136  13 
   0  -1 -23 4198.85 598.724  13 
  -1   0 -23 4118.51 607.614  13 
   1   0  23 3577.82 462.362  15 
   0  -1  23 3214.75 467.700  15 
   0   1 -23 4378.30 596.239  13 
   0  -1 -25 4563.44 543.911  40 
  -1   0 -25 4986.19 574.770  40 
   1   0 -25 5407.27 599.346  40 
   0   1 -25 5172.36 576.735  40 
  -1   0 -25 4338.32 426.326  12 
  -1   0  25 5313.15 581.889  21 
   0   1  25 4508.85 529.493  22 
   1   0  25 4760.03 533.291  21 
   0  -1  25 4573.54 545.321  21 
   0   1  25 4771.01 548.923  21 
   1   0  25 4214.18 518.509  22 
   1   0  25 4775.53 483.392  15 
   0   1  25 3933.25 457.949  15 
   0  -1  25 4810.87 497.206  15 
  -1   0  25 5022.09 511.651  15 
   1   0 -25 4666.18 601.077  35 
   0  -1 -25 5078.61 637.618  35 
  -1   0 -25 4577.97 582.770  35 
   0   1 -25 5124.57 618.930  35 
   0  -1  27 2489.27 377.079  21 
   1   0  27 3646.39 427.181  21 
   0  -1  27 2666.91 391.246  22 
   0   1  27 3051.48 406.818  22 
   0   1  27 3119.72 415.757  21 
  -1   0  27 2655.35 379.706  21 
  -1   0  27 2517.78 384.976  22 
   1   0  27 2443.59 379.434  22 
  -1   0  27 1986.11 324.720  15 
   1   0  27 2379.57 356.006  32 
   1   0 -27 2908.06 471.989  35 
  -1   0  27 2423.03 340.524  32 
   0   1  27 2148.81 343.798  32 
   0  -1  27 2636.32 364.290  32 
  -1  -1   2 57441.1 900.879   8 
  -1  -1  -2 58472.8 831.170   5 
   1   1  -2 58472.0 1169.70   6 
  -1  -1  -2 56769.9 626.795   8 
  -1   1  -2 55860.3 927.942   7 
   1   1  -2 55756.0 881.606   2 
   1   1   2 54829.1 889.952   3 
  -1  -1  -2 56200.1 1160.69   2 
  -1  -1   2 59482.5 1078.82   4 
  -1   1   2 57084.4 1066.95   4 
   1  -1  -2 58122.5 1152.21   2 
   1   1   2 56668.1 993.982   4 
  -1   1  -2 55575.9 1084.40   5 
  -1  -1   2 57567.2 1097.82   1 
  -1   1   2 57341.1 1055.51   1 
  -1  -1   4 6956.65 354.720   8 
  -1  -1  -4 7515.43 440.231   5 
   1  -1   4 7292.49 306.542   8 
  -1   1   4 7828.28 582.172   1 
  -1  -1   4 7446.70 552.119   1 
   1  -1  -4 7335.78 573.845   2 
   1   1  -4 7519.35 538.013   2 
  -1  -1  -4 7509.99 615.923   2 
   1   1   4 7578.38 535.749   4 
   1  -1   4 7658.27 538.433   4 
  -1   1  -4 7903.20 584.080   2 
   1   1  -4 6403.51 516.620   5 
  -1  -1   4 7027.08 534.474   4 
   1  -1   4 7134.25 554.335   1 
  -1   1  -4 7089.22 538.089   5 
   1  -1  -4 7550.52 436.641   5 
  -1   1   4 7158.07 534.308   4 
  -1  -1  -6 63608.5 1522.13   5 
  -1  -1   6 59578.2 1049.99   8 
   1  -1   6 63013.4 1887.14   1 
   1  -1  -6 57541.9 1457.08   5 
  -1   1  -6 63083.6 1731.08   5 
   1  -1   6 60501.0 1778.73   4 
   1   1  -6 61752.7 1741.28   5 
  -1   1   6 65822.3 1956.47   1 
  -1  -1   6 63128.5 1912.74   1 
  -1   1   6 58665.6 1798.83   4 
  -1   1  -6 59688.2 1871.07   2 
  -1  -1   6 61488.1 1828.37   4 
   1   1   6 66085.9 1979.93   1 
   1   1  -6 61917.7 1794.41   2 
   1   1   6 62694.9 1800.75   4 
  -1  -1  -6 61124.6 1934.34   2 
   1  -1  -6 63488.3 1954.70   2 
  -1  -1  -8 90382.2 2154.72   5 
  -1  -1  -8 94668.6 2813.17   2 
  -1   1   8 90091.5 2611.62   4 
  -1   1   8 93728.4 2770.83   1 
   1  -1  -8 91528.4 2148.66   5 
   1   1  -8 96163.0 2666.00   2 
   1   1   8 89405.3 2734.90   1 
   1   1   8 95357.0 2608.20   4 
  -1  -1   8 93110.6 2739.52   1 
   1  -1  -8 97083.6 2831.31   2 
   1   1  -8 94991.8 2485.23   5 
  -1   1  -8 96971.8 2718.42   2 
  -1  -1   8 95653.2 2676.77   4 
  -1   1  -8 94003.1 2443.49   5 
   1  -1   8 93478.6 2711.75   1 
   1  -1   8 94401.1 2610.29   4 
  -1   1 -10 31853.6 1615.34   5 
  -1  -1 -10 31612.5 1464.73   5 
   1  -1 -10 33309.2 1490.49   5 
   1   1  10 30926.3 1742.38   4 
  -1  -1  10 29704.9 1818.08   1 
  -1   1  10 31897.8 1795.25   4 
   1   1  10 32488.4 1891.72   1 
   1   1 -10 30582.9 1773.44   2 
  -1   1 -10 30595.7 1785.28   2 
  -1  -1 -10 32895.3 1925.78   2 
   1  -1  10 30460.9 1740.77   4 
   1  -1 -10 30801.9 1832.02   2 
   1  -1  10 31588.8 1846.12   1 
  -1  -1  10 30544.8 1768.58   4 
  -1   1  10 32198.4 1913.67   1 
   1   1 -10 28439.2 1540.81   5 
  -1  -1 -12 67529.1 2354.01   5 
   1  -1 -12 69983.8 2396.30   5 
  -1   1 -12 69452.0 2640.55   5 
  -1   1 -12 66761.6 2570.46   7 
  -1   1  12 70563.5 2985.63   4 
   1  -1  12 68918.7 2960.90   4 
  -1  -1 -12 63147.0 2971.80   2 
   1   1  12 72484.0 2981.99   4 
  -1  -1  12 66365.8 3020.10   1 
  -1  -1  12 72293.6 3060.04   4 
   1  -1 -12 70881.8 3115.22   2 
   1   1  12 71896.0 3159.26   1 
   1   1 -12 67008.9 2609.60   5 
  -1   1  12 69627.6 3125.17   1 
   1   1 -12 69783.0 2981.16   2 
   1  -1  12 69170.9 3050.21   1 
  -1  -1 -14 30885.8 2066.10   7 
   1   1 -14 32540.3 1977.87   5 
  -1   1 -14 30715.0 1936.20   5 
  -1   1 -14 31921.8 1980.77   7 
  -1  -1  14 32941.2 2442.78   1 
  -1  -1 -14 33300.6 2451.45   2 
   1  -1 -14 32878.3 2399.96   2 
   1   1  14 31612.0 2220.49   4 
   1   1  14 32422.8 2420.57   1 
   1  -1  14 32108.3 2277.25   4 
  -1   1  14 32726.5 2305.58   4 
  -1  -1  14 32345.3 2333.09   4 
  -1   1  14 31318.0 2379.21   1 
   1  -1  14 32600.3 2371.03   1 
   1   1 -14 33761.7 2323.55   2 
  -1  -1  16 14524.0 1764.97   4 
  -1   1  16 15389.4 1758.56   4 
  -1   1  16 12247.7 1705.75   1 
   1  -1  16 17078.2 1995.30   1 
   1   1  16 12690.1 1697.47   1 
   1  -1 -16 14039.3 1757.17   2 
  -1  -1  16 12656.7 1664.10   1 
   1   1  16 13819.1 1680.39   4 
   1  -1  16 13065.4 1631.81   4 
   1   1 -16 13859.1 801.291  40 
   1  -1 -16 15164.6 816.298  40 
  -1  -1 -16 15432.3 824.665  40 
  -1   1 -16 14621.7 821.276  40 
  -1   1 -16 13848.7 828.316  35 
   1  -1 -16 14681.1 867.029  35 
   1   1 -16 14779.7 854.891  35 
  -1  -1 -16 15345.2 881.075  35 
  -1   1 -16 14009.3 809.277  10 
   1   1 -16 13616.5 785.985  10 
  -1  -1 -16 14169.8 798.233  26 
   1  -1 -16 14259.9 830.048  19 
   1   1 -16 14352.0 844.832  19 
  -1  -1 -16 14294.1 828.487  19 
  -1   1 -16 13831.8 826.851  19 
   1   1 -16 13298.4 805.214  13 
   1  -1 -16 13615.1 829.266  13 
  -1   1 -16 14110.5 824.165  13 
  -1  -1 -16 14256.4 847.508  13 
  -1   1  18 2833.84 937.607   1 
  -1  -1  18 4664.70 1136.82   4 
   1  -1  18 3999.25 1081.75   1 
   1  -1  18 3905.93 1047.11   4 
   1   1  18 5607.31 1346.38   1 
  -1  -1  18 4372.79 1127.94   1 
   1   1 -18 4944.13 544.780  40 
   1  -1 -18 5015.58 552.707  40 
  -1   1 -18 5158.96 568.731  40 
  -1  -1 -18 5092.78 555.558  40 
  -1   1 -18 4924.17 598.526  35 
  -1  -1 -18 4576.31 563.417  35 
   1   1 -18 4768.08 573.446  35 
   1  -1 -18 5070.77 583.909  35 
  -1   1 -18 4166.48 538.199  13 
  -1   1 -18 4641.44 484.898  12 
   1   1 -18 4893.73 544.184  10 
   1   1 -18 4090.49 462.596  12 
  -1  -1 -18 5375.29 552.800  26 
  -1   1 -18 4006.38 458.898  26 
   1  -1 -18 5120.80 548.800  26 
  -1  -1  18 4604.77 466.610  27 
  -1   1  18 4971.69 477.060  27 
   1   1 -18 5353.98 599.764  19 
  -1   1 -18 5027.02 572.291  19 
   1  -1 -18 4714.22 549.234  19 
  -1  -1 -18 5454.35 606.054  19 
   1   1  18 4940.31 487.471  15 
   1   1 -18 5017.76 599.285  13 
  -1   1  18 4099.45 456.520  15 
  -1  -1 -18 5156.93 597.310  13 
   1  -1 -18 4908.09 592.306  13 
   1  -1 -20 7726.19 713.345  40 
  -1  -1 -20 8959.20 757.096  40 
  -1   1 -20 7653.03 737.199  40 
   1   1 -20 7477.90 719.541  40 
   1  -1 -20 7947.31 786.089  35 
  -1  -1 -20 7873.11 775.084  35 
   1   1 -20 8121.00 785.938  35 
  -1   1 -20 8551.23 793.963  35 
   1  -1 -20 6976.34 600.345  12 
  -1  -1 -20 8181.35 655.743  12 
  -1   1 -20 7793.99 635.559  12 
   1   1 -20 7663.95 605.199  12 
   1  -1 -20 7306.76 651.714  26 
  -1  -1  20 8136.08 636.071  27 
  -1  -1 -20 8364.74 691.164  26 
   1  -1 -20 8721.39 797.734  19 
   1   1 -20 7622.16 772.096  19 
   1   1 -20 8393.50 779.736  13 
  -1  -1  20 7673.69 666.104  15 
   1   1  20 8115.55 662.615  15 
  -1  -1 -20 7904.62 767.526  13 
   1  -1 -20 7722.99 762.199  13 
   1  -1  20 7757.09 652.207  15 
  -1   1  20 7775.61 651.963  15 
  -1   1 -20 7969.78 760.685  13 
   1   1 -22 4496.50 596.909  40 
  -1  -1 -22 3984.60 579.712  40 
   1  -1 -22 4100.37 581.307  40 
  -1   1 -22 4055.44 577.126  40 
  -1  -1 -22 3520.28 587.329  35 
   1   1 -22 4059.63 598.937  35 
   1  -1 -22 3649.35 599.558  35 
  -1   1 -22 3606.89 583.162  35 
   1   1 -22 3293.86 414.082  12 
   1  -1 -22 2796.01 400.463  12 
  -1  -1 -22 2798.06 431.651  12 
  -1   1 -22 3127.39 426.756  12 
  -1  -1 -22 3123.67 445.149  26 
   1  -1 -22 3245.59 433.030  26 
   1   1  22 3498.98 533.040  21 
  -1   1  22 4013.84 580.784  21 
  -1   1  22 3700.89 513.252  15 
   1  -1 -22 3370.78 564.276  13 
  -1  -1 -22 3945.80 583.511  13 
   1   1 -22 4005.24 589.789  13 
   1  -1  22 3178.81 448.388  15 
  -1  -1  22 3091.78 457.840  15 
   1   1  22 3614.45 462.616  15 
  -1   1 -22 3239.64 536.430  13 
   1  -1 -24 5039.10 604.107  40 
  -1  -1 -24 4743.15 591.139  40 
   1   1 -24 5266.91 628.868  40 
  -1   1 -24 5252.08 608.360  40 
  -1   1 -24 3383.61 420.986  12 
  -1  -1 -24 3727.49 443.598  12 
  -1  -1  24 3667.11 524.679  21 
   1  -1  24 4267.93 548.069  21 
  -1   1  24 3942.19 538.218  21 
   1   1  24 5092.47 592.305  21 
   1   1 -24 5026.98 645.426  35 
  -1  -1 -24 4079.99 607.689  35 
   1  -1 -24 3969.98 589.584  35 
  -1   1 -24 3650.90 579.636  35 
   1  -1 -24 4475.71 607.008  13 
   1   1  24 4053.37 480.186  15 
   1  -1  24 4116.28 474.004  15 
  -1  -1  24 4087.32 486.400  15 
  -1  -1 -24 4602.89 620.335  13 
  -1   1  24 4070.29 496.523  15 
   1   1 -24 3981.14 568.989  13 
   1   1  26 1705.39 355.291  32 
  -1   1 -26 2212.86 452.363  35 
  -1  -1 -26 1835.59 434.240  35 
   1  -1 -26 2217.87 462.434  35 
   1   1 -26 1583.43 423.956  35 
  -1   1  26 1788.42 333.976  32 
  -1   1 -26 1890.63 394.638  40 
   1   1 -26 2050.76 409.224  40 
  -1   1  26 1233.78 348.017  22 
   1  -1  26 1691.97 365.257  21 
   1   1  26 1766.85 366.090  21 
  -1  -1  26 1525.03 373.293  21 
   1  -1  26 1733.86 360.223  22 
   1   1  26 1376.20 341.186  22 
  -1   1  26 1952.87 405.986  21 
  -1  -1  26 1442.06 350.484  22 
  -1   1  26 2036.53 359.459  15 
  -1  -1  26 1303.76 310.290  15 
  -1  -1  28 513.160 239.487  22 
   1   1  28 624.269 264.007  22 
   1  -1  28 557.043 251.878  22 
  -1   1  28 676.169 254.141  22 
  -1  -2   1 3783.31 287.238   8 
  -2   1   1 3765.79 300.191   7 
   1   2  -1 3901.80 311.711   6 
  -2   1  -1 4088.97 297.444   7 
  -2   1  -1 4221.79 317.717   5 
   1   2   1 4250.93 294.105   6 
   2  -1  -1 3982.83 267.885   6 
  -1  -2  -1 3730.51 260.612   8 
   1   2   1 4119.04 304.911   3 
  -1  -2  -1 4027.44 276.409   2 
  -2   1   1 3868.78 278.729   1 
  -1  -2   1 4376.57 345.372   1 
   2  -1  -1 3982.17 340.429   2 
  -1  -2  -3 4885.85 254.269   5 
  -2   1  -3 3930.26 358.706   7 
  -1  -2   3 4114.62 326.411   8 
  -2   1  -3 4142.64 405.118   5 
  -1  -2  -3 4377.89 249.147   8 
  -1  -2   3 4020.04 392.224   1 
   1   2   3 4061.40 379.652   4 
   2  -1   3 4180.43 352.068   4 
   1   2  -3 4559.84 439.620   5 
  -2   1   3 4326.50 393.472   4 
  -2   1   3 4204.91 399.959   1 
   2  -1  -3 4429.70 430.453   2 
   1   2   3 4511.62 368.834   3 
   1   2  -3 4653.37 324.990   2 
  -1  -2  -3 4655.96 461.694   2 
  -1  -2  -5 12574.3 568.208   5 
  -2   1  -5 13078.7 774.345   5 
  -2   1  -5 12461.6 729.944   7 
  -1  -2   5 13001.4 582.425   8 
   2  -1  -5 13808.4 870.779   2 
  -1  -2  -5 12555.6 863.914   2 
   2  -1   5 12224.1 741.257   4 
  -2   1   5 13802.3 814.797   4 
   1   2  -5 11678.8 772.921   5 
  -1  -2   5 12338.3 804.719   4 
  -2   1   5 12233.7 814.078   1 
   1   2  -5 13076.6 740.803   2 
   2  -1  -5 11289.5 649.690   5 
   1   2   5 12906.1 780.193   4 
  -1  -2   5 13351.0 823.285   1 
  -1  -2   7 1004.24 191.234   8 
   1   2   7 799.950 319.938   4 
  -1  -2   7 596.808 331.319   1 
   2  -1  -7 822.753 367.012   2 
   1   2   7 602.668 370.166   1 
   1   2  -7 599.357 272.546   5 
  -1  -2  -7 690.623 215.659   5 
  -2   1   7 531.546 325.795   4 
  -1  -2  -7 787.901 377.551   2 
  -2   1  -7 422.168 290.208   2 
  -1  -2   7 652.632 343.998   4 
   2  -1   7 804.605 334.827   4 
   1   2  -7 514.744 271.760   2 
   2  -1  -7 800.753 266.353   5 
   2  -1   7 957.836 347.062   1 
  -2   1  -7 972.095 320.331   5 
  -2   1   7 575.904 341.185   1 
  -2   1  -9 6070.41 707.479   7 
  -2   1  -9 6681.86 743.321   5 
  -1  -2  -9 6821.64 610.103   5 
   1   2   9 6242.45 783.300   4 
   2  -1   9 6107.30 827.622   1 
   1   2   9 6512.77 878.544   1 
   1   2  -9 6761.57 781.155   5 
  -1  -2   9 6324.56 829.732   1 
  -2   1  -9 5627.13 809.920   2 
   2  -1  -9 6266.43 858.505   2 
   1   2  -9 6317.07 773.230   2 
  -1  -2  -9 6594.75 889.264   2 
  -1  -2   9 7508.02 888.459   4 
  -2   1   9 7250.15 850.069   4 
   2  -1  -9 7031.61 687.880   5 
  -2   1   9 6698.71 885.513   1 
   2  -1   9 7037.32 816.488   4 
  -2   1 -11 9382.15 973.453   7 
  -1  -2 -11 9639.49 838.454   5 
  -2   1 -11 9560.72 987.387   5 
   2  -1  11 8628.50 1044.99   4 
   2  -1 -11 8448.17 1082.67   2 
  -2   1  11 8663.70 1104.21   1 
   1   2  11 9681.37 1161.61   1 
   1   2 -11 8198.25 974.772   2 
  -2   1  11 8936.02 1066.63   4 
   1   2 -11 8568.87 968.969   5 
   2  -1 -11 9693.40 898.524   5 
  -1  -2  11 9467.23 1136.69   1 
  -1  -2  11 9852.87 1127.93   4 
   2  -1  11 10402.7 1184.98   1 
  -1  -2 -11 9303.05 1137.06   2 
   1   2  11 8878.24 1041.80   4 
  -2   1 -13 3749.58 679.555   7 
   1   2  13 5653.06 926.721   4 
  -1  -2  13 6178.41 1067.49   1 
  -1  -2  13 5454.23 997.934   4 
   2  -1  13 6589.39 1042.78   4 
  -2   1  13 6247.83 1013.37   4 
   2  -1 -13 6555.52 1072.83   2 
   1   2  13 5384.87 778.287   3 
  -2   1 -13 4816.40 746.887   5 
   2  -1  13 6312.96 1043.99   1 
   1   2 -13 4627.26 862.753   2 
   1   2 -13 5871.77 905.527   5 
  -2   1  13 5208.66 1001.89   1 
  -1  -2 -13 5455.86 1004.73   2 
   1   2  13 5590.48 972.043   1 
  -1  -2 -15 1186.81 522.673   7 
   2  -1  15 664.891 511.437   4 
   1   2  15-686.728 500.974   4 
   1   2 -15 614.255 467.711   5 
  -1  -2  15 859.042 536.525   4 
  -2   1  15 283.921 514.292   4 
   1   2  15 1123.66 670.469   1 
   2  -1 -15 577.842 502.120   2 
  -2   1  15-141.224 445.626   1 
   2  -1  15 794.409 519.620   1 
  -1  -2 -15 178.021 516.045   2 
  -1  -2  15-321.940 525.654   1 
   1   2  17 1363.89 728.397   1 
  -2   1  17-498.536 565.535   1 
  -1  -2  17-159.970 437.072   4 
  -1  -2  17-481.548 531.540   1 
   2  -1  17-537.421 493.380   4 
   2  -1  17 950.228 627.538   1 
  -2   1 -17-278.068 314.245  40 
  -1  -2 -17 148.972 280.706  40 
   1   2 -17 0.79425 278.397  40 
   2  -1 -17-302.221 290.792  40 
  -1  -2 -17 76.1645 264.016  35 
   1   2 -17 294.750 272.753  35 
   2  -1 -17 223.549 268.649  35 
  -2   1 -17-144.295 278.880  35 
  -2   1 -17-0.84349 343.709  13 
   1   2 -17-103.270 313.208  10 
   1   2 -17-3.29472 266.157  13 
   1   2 -17-72.4842 313.359  12 
   2  -1 -17-61.9852 310.342  13 
  -1  -2 -17 67.9691 289.168  13 
   2  -1 -17-87.2938 273.937  10 
  -2   1 -17 85.6978 242.222  12 
   2  -1 -17-183.599 273.198  26 
  -1  -2 -17-11.0737 239.831  26 
  -2   1 -17 98.4332 200.576  26 
  -2   1  17 216.173 215.640  27 
   2  -1 -17 59.4498 288.602  19 
   1   2 -17-138.572 334.993  19 
  -1  -2 -17-256.825 306.662  19 
  -2   1 -17 183.273 286.910  19 
   1   2  17-56.4493 254.319  15 
  -1  -2  19-781.299 660.803   4 
  -1  -2  19 220.322 656.650   1 
  -2   1  19-476.334 541.529   1 
   1   2  19 573.798 703.596   1 
   2  -1  19-2469.44 965.598   1 
   1   2 -19-438.476 401.159  40 
  -1  -2 -19 97.6643 321.104  40 
  -2   1 -19 137.530 323.086  40 
   2  -1 -19 17.9017 310.845  40 
   2  -1 -19-672.199 380.009  35 
  -2   1 -19-248.896 354.585  35 
  -1  -2 -19 225.870 337.677  35 
   1   2 -19-101.171 318.978  35 
   2  -1 -19 93.1935 325.832  13 
  -1  -2 -19-73.5106 379.743  13 
   1   2 -19-194.722 263.079  12 
  -2   1 -19-291.547 317.517  12 
   2  -1 -19 271.714 272.602  12 
  -2   1 -19-13.6200 326.980  13 
   1   2 -19 126.170 312.623  13 
   2  -1 -19-183.216 265.338  26 
  -2   1 -19 41.2211 232.076  26 
  -2   1  19 23.1136 224.623  27 
  -1  -2 -19-7.94150 251.416  26 
  -1  -2  19-236.781 232.305  27 
   2  -1 -19 4.79853 325.775  19 
   1   2 -19 66.3486 322.531  19 
   1   2  19 135.185 261.549  15 
   2  -1  19-352.428 339.735  15 
  -2   1  19 94.3523 291.763  15 
  -2   1 -21 52.9747 352.672  40 
   1   2 -21 77.6111 347.605  40 
   2  -1 -21 256.199 366.209  40 
  -1  -2 -21-90.9046 335.380  40 
  -1  -2 -21 200.358 386.837  35 
  -2   1 -21-146.233 370.105  35 
   1   2 -21-17.2637 356.702  35 
   2  -1 -21-365.376 401.614  35 
   2  -1 -21 83.8385 370.435  13 
   1   2 -21-288.115 364.215  13 
  -2   1 -21-49.5915 291.415  12 
   2  -1 -21-189.596 271.122  12 
  -1  -2 -21-112.373 290.731  12 
  -1  -2 -21-231.110 278.099  26 
   2  -1 -21 11.6870 232.552  26 
  -1  -2  21-124.636 254.888  27 
  -2   1  21-72.9152 233.801  27 
  -2   1  21-28.3930 362.069  21 
   1   2 -21-59.1582 350.845  19 
   2  -1 -21 339.040 379.123  19 
   1   2  21 500.248 360.938  21 
  -1  -2 -21-23.7384 346.800  13 
   2  -1  21-112.489 274.783  15 
   1   2  21 70.2167 272.212  15 
  -2   1  21 67.7845 283.581  15 
  -2   1 -21-367.401 384.106  13 
  -1  -2  21-93.9593 308.339  15 
   2  -1 -23 476.033 345.398  40 
  -2   1 -23 575.865 392.884  40 
  -1  -2 -23 255.970 343.224  40 
   1   2 -23 393.508 371.394  40 
  -1  -2 -23 253.969 256.335  12 
  -2   1 -23 286.333 243.940  12 
  -2   1 -23 75.9681 383.732  35 
  -1  -2 -23 367.784 387.237  35 
   1   2 -23 294.846 384.100  35 
   2  -1 -23 472.787 373.950  35 
   2  -1  23 295.791 313.708  21 
  -2   1  23 234.570 327.778  21 
   1   2  23-26.8966 316.363  21 
  -2   1 -23 423.713 347.118  13 
   1   2  23 283.005 272.633  15 
   1   2 -23 605.618 345.899  13 
   2  -1 -23-227.718 376.585  13 
   2  -1  23 112.154 286.186  15 
  -1  -2 -23-46.1937 374.822  13 
  -2   1  23 319.875 294.554  15 
  -1  -2  23-91.4088 285.010  15 
  -2   1 -25 144.133 279.663  40 
   1   2 -25 334.350 336.596  40 
  -1  -2 -25-65.4647 330.653  40 
   2  -1 -25 236.263 326.064  40 
  -1  -2 -25 308.792 252.649  12 
  -2   1 -25-84.6500 228.378  12 
  -2   1  25-214.229 313.590  22 
   1   2  25-231.192 292.658  22 
  -1  -2  25-244.710 334.456  21 
  -2   1  25-286.593 316.714  21 
   2  -1  25-193.430 291.418  22 
   1   2  25 63.7957 285.275  21 
   2  -1  25-70.4928 288.480  21 
   1   2  25-152.501 244.125  15 
   2  -1 -25-20.6642 306.828  13 
  -1  -2  25 43.4645 263.882  15 
  -2   1  25-382.654 290.653  15 
   2  -1 -25-56.5215 371.973  35 
  -2   1 -25-673.082 422.187  35 
  -1  -2 -25 90.9373 349.428  35 
   1   2 -25-160.421 323.686  35 
   2  -1  27 98.5618 223.698  21 
   1   2  27 34.5134 236.958  22 
  -1  -2  27-196.439 265.497  22 
  -2   1  27-190.488 257.969  22 
   2  -1  27-135.958 277.457  22 
  -1  -2  27 125.234 246.706  21 
  -2   1  27 309.980 253.662  21 
  -1  -2  27 57.2945 222.655  15 
  -2   1  27-213.346 237.855  15 
  -1  -2  27-360.659 213.592  32 
  -2   1  27-2.14651 179.839  32 
   1   2  27 22.2936 212.806  32 
   2  -1 -27-77.8953 299.489  35 
   2  -1  27-66.9894 224.373  32 
  -2   0  -2 11557.3 507.320   5 
  -2   0   2 10534.2 467.308   7 
  -2   0  -2 10813.1 533.583   7 
  -2   0   2 10303.8 443.072   8 
   2   0  -2 11041.1 518.282   6 
   0  -2   2 11478.9 467.289   8 
   2   0  -2 11770.5 522.652   2 
   0   2  -2 10438.5 521.891   5 
  -2   0   2 11706.9 481.205   4 
   0  -2  -2 10867.4 542.959   2 
   0  -2   2 10971.0 446.250   1 
  -2   0   2 10401.1 524.495   1 
   2   0   2 11308.3 417.092   4 
  -2   0  -4 10515.8 609.712   5 
   0  -2   4 9878.46 473.507   8 
  -2   0   4 10323.9 475.075   8 
   0   2   4 10310.9 647.855   4 
  -2   0   4 10773.5 645.882   4 
   0  -2  -4 10627.7 740.185   2 
   0  -2  -4 10874.5 419.533   5 
   2   0   4 10605.5 603.670   4 
   2   0  -4 11368.6 671.915   2 
   0   2  -4 10436.1 607.252   2 
   0  -2   4 10832.7 637.634   1 
   0  -2   4 9875.77 655.213   4 
  -2   0   4 10762.3 681.500   1 
  -2   0  -4 9904.80 684.958   2 
   0   2  -4 9872.30 657.479   5 
   0  -2   6 274.374 132.526   8 
  -2   0   6 647.697 323.413   1 
   0  -2   6 330.846 266.797   4 
   2   0  -6 400.628 250.807   5 
   0   2  -6 476.484 273.199   2 
   0   2   6 415.710 283.688   1 
   0  -2  -6 374.627 321.387   2 
   2   0   6 500.245 269.493   4 
   0   2   6 353.783 257.495   4 
   2   0  -6 551.023 312.906   2 
  -2   0  -6 454.687 309.055   2 
   0   2  -6 147.705 231.714   5 
   0  -2   6 434.863 286.125   1 
   0  -2  -6 353.522 151.863   5 
  -2   0   6 204.985 244.495   4 
  -2   0  -6 492.622 222.960   5 
   0  -2   8 988.360 144.491   8 
   0  -2  -8 1314.94 260.789   5 
   0  -2   8 1545.98 441.080   4 
   2   0   8 1237.48 385.647   4 
  -2   0   8 1209.97 412.169   4 
  -2   0   8 1463.23 459.124   1 
   0  -2   8 1638.85 436.991   1 
   0   2  -8 1424.45 411.305   2 
   0   2   8 1249.00 428.521   1 
   2   0  -8 990.225 428.184   2 
  -2   0  -8 1329.35 341.346   5 
   2   0   8 1140.51 413.460   1 
   0   2   8 892.040 359.974   4 
   0  -2  -8 1363.00 487.446   2 
   0   2  -8 1143.67 380.704   5 
  -2   0  -8 1205.50 427.528   2 
   2   0  -8 1301.62 325.302   5 
  -2   0 -10 411.476 314.113   5 
   2   0  10 292.149 377.665   1 
  -2   0  10 397.104 418.113   1 
   0  -2 -10 463.157 279.686   5 
   0   2  10 328.794 367.115   4 
  -2   0 -10 174.542 353.646   2 
   2   0 -10 27.8158 298.226   5 
   2   0 -10 197.119 373.594   2 
   0   2 -10 47.4906 339.380   2 
   2   0  10 310.909 343.020   4 
   0  -2  10 601.959 408.527   4 
   0   2 -10 490.346 344.848   5 
   0   2  10 720.924 476.003   1 
   0  -2  10 496.860 412.288   1 
  -2   0  10 788.553 488.652   4 
   0  -2 -10 215.704 452.843   2 
  -2   0 -12 4800.85 771.330   7 
   0   2 -12 5662.04 736.818   7 
   0  -2 -12 6861.77 727.080   5 
  -2   0 -12 6902.43 847.891   5 
   0   2  12 5831.54 898.844   4 
   0  -2 -12 6203.62 1016.19   2 
   0  -2  12 6655.74 1005.86   4 
   2   0 -12 6318.88 798.886   5 
  -2   0  12 5856.81 984.131   4 
   2   0  12 6583.61 958.257   4 
   0   2 -12 6671.03 926.985   5 
   2   0 -12 6365.89 988.168   2 
   0   2  12 5876.37 1019.24   1 
  -2   0  12 6910.18 1049.49   1 
   2   0  12 7018.08 1033.16   1 
   0  -2  12 8050.74 1101.36   1 
  -2   0 -14 3084.57 694.519   7 
   2   0  14 2352.96 746.991   1 
   0  -2  14 2444.15 724.329   4 
   2   0 -14 1517.67 564.329   2 
   0   2  14 2193.25 787.996   1 
   0  -2  14 3137.82 818.474   1 
  -2   0  14 2493.36 694.446   4 
   0  -2 -14 2774.26 832.034   2 
   0   2  14 1470.96 600.716   4 
  -2   0  14 2029.86 730.345   1 
   2   0  14 2685.65 795.079   4 
   0   2 -14 2519.90 663.542   5 
   0  -2 -16 8653.64 1270.70   7 
   2   0 -16 8155.08 1324.56   2 
   2   0  16 9248.02 1498.81   1 
  -2   0  16 8976.63 1396.32   4 
   0  -2 -16 9638.81 1500.36   2 
   0   2  16 11315.9 1620.10   1 
   2   0  16 11602.2 1551.46   4 
   0  -2  16 10149.0 1524.51   1 
  -2   0  16 8341.97 1403.79   1 
   0  -2  16 8676.88 1423.62   4 
   2   0 -16 10943.6 711.472  40 
   0   2 -16 9921.82 693.961  40 
  -2   0 -16 10119.1 682.720  40 
   0  -2 -16 9683.32 665.989  40 
   0  -2 -16 8783.46 678.162  35 
   0   2 -16 9910.20 714.889  35 
  -2   0 -16 9447.90 705.709  35 
   2   0 -16 9016.13 693.496  35 
   2   0 -16 8772.47 631.760  10 
   0   2 -16 9297.30 678.993  10 
   0   2 -16 8655.95 578.743  12 
  -2   0 -16 8999.87 630.941  26 
   0  -2 -16 10207.9 682.336  26 
  -2   0  16 9453.32 601.954  27 
   0  -2 -16 8939.46 673.239  19 
   2   0 -16 9699.41 708.148  19 
  -2   0 -16 9088.26 676.390  19 
   0   2 -16 8497.60 659.841  19 
  -2   0 -16 8776.04 680.200  13 
   2   0 -16 8313.22 653.600  13 
   0   2  16 9616.94 624.936  15 
   0  -2 -16 9640.90 701.526  13 
   0   2 -16 9742.17 683.436  13 
   0   2  18 1404.88 745.532   1 
   0  -2  18 1243.28 683.986   4 
  -2   0  18 1041.01 714.648   1 
   0  -2  18 1846.72 808.234   1 
   2   0  18 1614.98 802.706   1 
   2   0 -18 314.306 270.365  40 
   0   2 -18 244.576 315.555  40 
   0  -2 -18 293.650 279.810  40 
  -2   0 -18 499.341 273.655  40 
  -2   0 -18 862.642 363.932  35 
   0  -2 -18 379.002 315.734  35 
   0   2 -18 514.122 313.149  35 
   2   0 -18 729.281 373.219  35 
  -2   0 -18 615.829 303.367  12 
   0   2 -18 450.844 321.066  10 
   0   2 -18 557.411 357.966  13 
   2   0 -18 573.014 326.623  13 
  -2   0 -18 437.761 307.840  13 
   0   2 -18 254.813 269.421  12 
   0  -2 -18 967.534 359.286  13 
   2   0 -18 425.312 298.020  10 
  -2   0  18 899.024 285.344  27 
   0  -2  18 305.413 245.326  27 
   0  -2 -18 438.585 253.126  26 
  -2   0 -18 826.192 279.107  26 
   0   2 -18 948.591 374.035  19 
   2   0 -18 14.6346 337.503  19 
   0  -2 -18 522.794 313.649  19 
  -2   0 -18 1112.59 345.938  19 
   0   2  18 290.831 257.120  15 
   2   0  18 532.106 242.920  15 
  -2   0 -20 7559.17 710.957  40 
   0   2 -20 6364.01 662.430  40 
   0  -2 -20 6509.65 658.515  40 
   2   0 -20 6702.43 664.645  40 
   0  -2 -20 6340.32 708.020  35 
   0   2 -20 7108.92 732.795  35 
   2   0 -20 6287.89 708.526  35 
  -2   0 -20 6297.30 707.008  35 
   0  -2 -20 6585.89 600.176  12 
  -2   0 -20 6760.25 608.187  12 
   0   2 -20 5874.13 537.046  12 
   2   0 -20 5822.12 519.353  12 
   0  -2 -20 6280.48 636.175  26 
  -2   0 -20 6848.26 621.080  26 
  -2   0  20 6107.17 552.862  27 
   2   0 -20 7302.02 742.050  19 
   0   2 -20 7421.83 763.720  19 
  -2   0  20 7222.38 652.049  15 
   0   2  20 6624.72 613.139  15 
   0  -2 -20 6912.54 729.967  13 
   0  -2  20 5917.72 585.004  15 
   2   0 -20 6762.48 716.581  13 
   0   2 -20 6937.17 697.097  13 
   2   0  20 6409.04 587.370  15 
  -2   0 -20 6773.91 703.312  13 
  -2   0 -22 395.358 351.469  40 
   2   0 -22 444.240 361.344  40 
   0  -2 -22-111.460 332.058  40 
   0   2 -22 69.8257 358.637  40 
   2   0 -22 133.535 349.753  35 
   0   2 -22-264.745 354.080  35 
  -2   0 -22-167.328 391.828  35 
   0  -2 -22 352.087 394.954  35 
   2   0 -22-192.250 363.729  13 
   0   2 -22 304.013 275.327  12 
   0  -2 -22-244.249 279.641  12 
  -2   0 -22 100.037 288.230  12 
   0  -2 -22-32.3301 243.122  26 
  -2   0  22 199.319 370.694  21 
   2   0  22 156.492 303.516  21 
   0   2  22-26.7761 329.703  21 
   0  -2  22 128.299 303.720  15 
  -2   0 -22-335.023 379.035  13 
  -2   0  22-87.9761 301.882  15 
   0   2  22-152.014 288.157  15 
   0   2 -22 30.1440 332.328  13 
   0  -2 -22 38.0197 359.377  13 
   2   0  22 158.912 260.653  15 
   0   2 -24 928.614 404.175  40 
   0  -2 -24 382.329 370.838  40 
   2   0 -24 718.665 365.704  40 
  -2   0 -24 863.221 375.417  40 
   0  -2 -24 521.182 283.701  12 
  -2   0 -24 649.153 277.772  12 
   0   2  24 775.417 353.902  22 
   0  -2  24 473.959 337.869  21 
   2   0  24 1309.58 383.676  21 
  -2   0  24 918.775 378.059  21 
   0   2  24 241.956 337.647  21 
  -2   0 -24 496.225 372.727  35 
   0  -2 -24 428.026 352.175  35 
   2   0 -24 156.580 352.391  35 
   0   2 -24 835.166 390.057  35 
  -2   0  24 756.347 330.897  15 
   2   0 -24 283.086 348.985  13 
   0   2  24 644.195 295.703  15 
   0  -2 -24 1071.48 389.530  13 
   0  -2  24 663.660 287.977  15 
   2   0  24 586.778 284.981  15 
   0   2 -24 949.618 373.494  13 
   0  -2 -26 119.049 319.183  35 
  -2   0 -26-220.692 319.672  35 
   2   0 -26 154.759 307.005  35 
   0   2 -26 49.7864 310.997  35 
   0   2  26 269.474 247.599  32 
   2   0 -26 188.605 275.427  40 
   0   2 -26 190.084 293.563  40 
  -2   0 -26 332.042 280.673  40 
   2   0  26 609.066 293.226  21 
   0   2  26-44.8023 279.000  22 
   2   0  26-13.4683 286.054  22 
  -2   0  26-98.9319 280.425  22 
   0  -2  26-61.7731 320.759  21 
   0   2  26 48.3061 281.410  21 
   0  -2  26-136.814 262.726  22 
  -2   0  26 499.899 306.633  21 
  -2   0  26 298.290 259.552  15 
   0  -2  26-280.468 260.985  15 
   0   2  26-126.161 249.922  15 
   0   2  28 158.389 217.233  22 
   0  -2  28 136.285 205.818  22 
  -2   0  28-41.6765 196.819  22 
   2   1   1 3237.84 289.023   6 
  -2  -1   1 3041.94 247.034   8 
  -1   2   1 3052.40 173.259   5 
  -1   2  -1 2748.52 202.445   7 
  -2  -1  -1 2604.66 260.938   7 
  -2  -1  -1 3001.58 223.252   8 
  -2  -1   1 2807.87 226.021   7 
   2   1  -1 3019.25 316.315   6 
  -1   2  -1 2927.48 241.193   3 
  -1   2  -1 2891.71 260.332   5 
  -2  -1   1 3057.62 335.044   1 
   1  -2  -1 2601.73 259.818   2 
  -1   2   1 2886.51 190.574   1 
   2   1   1 2831.54 218.059   3 
   2   1  -1 3102.10 241.952   2 
  -1   2  -3 293.464 127.529   7 
  -2  -1  -3 223.274 127.066   5 
  -2  -1   3 309.070 150.280   8 
   2   1  -3 210.278 205.635   6 
  -2  -1  -3 243.913 91.5982   8 
   2   1   3 327.011 171.104   4 
  -1   2  -3 131.208 162.336   5 
  -2  -1   3 394.665 224.637   1 
   1  -2  -3 381.077 221.120   2 
   2   1   3 221.898 108.884   3 
  -2  -1   3 350.248 204.623   4 
   1  -2   3 497.830 175.407   1 
  -1   2   3 297.879 201.790   4 
  -2  -1  -3 317.163 207.555   2 
   2   1  -3 367.587 157.032   2 
  -1   2   3 312.665 188.889   1 
  -1   2  -5 6774.74 495.113   7 
  -2  -1   5 6733.67 423.657   8 
   1  -2   5 7046.48 406.583   8 
  -2  -1  -5 7277.46 524.259   5 
   1  -2  -5 6900.40 659.107   2 
   2   1   5 7939.40 597.987   4 
  -2  -1  -5 7006.84 666.226   2 
  -1   2   5 7219.24 632.893   1 
   1  -2   5 7718.40 610.938   1 
   2   1  -5 7524.56 598.824   2 
  -1   2  -5 7220.51 612.487   2 
  -2  -1   5 7048.64 606.836   4 
  -1   2  -5 6987.70 602.334   5 
  -2  -1   5 7557.61 656.796   1 
   1  -2   5 7108.01 614.851   4 
  -1   2   5 7188.32 624.033   4 
   1  -2  -5 6739.31 418.680   5 
   2   1  -5 6948.64 628.375   5 
  -2  -1   7 1640.14 225.001   8 
   1  -2   7 1422.39 175.529   8 
  -1   2   7 1215.63 394.836   1 
   2   1  -7 1476.96 400.902   2 
  -1   2   7 1345.13 368.720   4 
  -2  -1   7 1982.96 448.939   1 
  -2  -1  -7 1756.33 328.781   5 
   2   1  -7 1402.11 363.445   5 
   1  -2  -7 1551.42 274.049   5 
   2   1   7 1783.41 382.168   4 
   1  -2  -7 1476.94 456.652   2 
  -1   2  -7 1637.52 376.177   5 
  -2  -1   7 1641.50 398.073   4 
  -1   2  -7 1565.27 408.584   2 
  -2  -1  -7 1260.95 410.977   2 
   1  -2   7 1256.16 368.967   4 
   1  -2   7 2074.74 436.223   1 
  -1   2  -9 1.08439 210.622   7 
  -1   2   9-148.329 398.203   1 
   1  -2  -9-44.5555 356.629   2 
  -2  -1  -9 2.08921 209.781   5 
   2   1  -9 225.126 293.416   2 
   2   1   9 128.154 279.131   4 
   2   1   9 93.7880 363.075   1 
  -2  -1   9 13.0620 344.407   1 
   1  -2   9 286.743 302.166   4 
   1  -2   9 23.0105 318.794   1 
   2   1  -9 37.8447 239.149   5 
  -1   2  -9 238.185 297.995   5 
  -2  -1   9-172.327 331.577   4 
  -1   2  -9 197.272 344.437   2 
  -2  -1  -9 97.7373 380.610   2 
  -1   2   9-26.8412 299.278   4 
   1  -2  -9 281.668 219.968   5 
  -1   2 -11 1533.06 425.679   7 
  -2  -1 -11 2011.38 435.623   5 
   2   1 -11 1682.64 601.963   2 
  -1   2  11 1694.11 564.622   4 
  -1   2 -11 1991.59 529.173   5 
   1  -2  11 1917.52 570.081   4 
   2   1  11 1445.06 601.586   1 
  -2  -1  11 2445.71 637.568   4 
   2   1  11 1938.87 563.221   4 
   1  -2 -11 2648.66 453.033   5 
  -2  -1 -11 1266.85 543.743   2 
   1  -2 -11 1683.42 589.150   2 
  -1   2  11 1247.96 588.958   1 
  -2  -1  11 2856.87 727.032   1 
   2   1 -11 2063.92 528.662   5 
   1  -2  11 1366.01 561.290   1 
  -1   2 -13-18.6127 371.288   7 
  -2  -1 -13 50.4516 340.398   7 
  -2  -1  13-15.2209 363.672   4 
  -2  -1  13 391.245 459.753   1 
   1  -2  13 275.815 436.622   4 
  -1   2  13 314.902 424.296   1 
   1  -2 -13-685.259 503.568   2 
   2   1 -13 46.6904 412.242   2 
  -2  -1 -13 1.62545 255.028   5 
  -1   2 -13-30.9539 340.849   5 
  -2  -1 -13-46.0382 391.866   2 
  -1   2  13 29.4825 368.707   4 
   2   1  13-115.362 236.963   3 
   2   1  13 132.385 377.997   1 
   2   1  13 18.9265 390.894   4 
   1  -2  13 394.347 421.829   1 
   2   1 -13 136.864 279.606   5 
  -2  -1 -15 4141.90 864.834   7 
   1  -2  15 3621.92 881.366   4 
  -2  -1  15 3560.01 949.963   1 
   1  -2  15 3320.98 940.455   1 
   2   1  15 2178.89 735.922   4 
   1  -2 -15 3780.84 1006.51   2 
   2   1 -15 3380.62 875.862   2 
  -1   2  15 3699.59 948.035   1 
  -1   2 -15 2962.39 706.503   5 
  -2  -1  15 2985.62 785.505   4 
  -1   2  15 3056.90 796.773   4 
   2   1  15 2796.44 909.759   1 
  -2  -1  17 455.416 775.618   1 
  -2  -1  17-1527.00 677.838   4 
   1  -2  17 35.1384 408.734   4 
   1  -2  17 169.064 453.607   1 
   2   1  17-86.8980 521.930   1 
  -1   2  17 446.158 534.697   1 
  -1   2 -17 30.7493 295.351  40 
   1  -2 -17 46.1860 256.218  40 
   2   1 -17 200.120 253.670  40 
  -2  -1 -17-299.830 290.985  40 
  -1   2 -17 45.3503 265.278  35 
   1  -2 -17 98.6451 261.218  35 
  -2  -1 -17 24.7208 286.940  35 
   2   1 -17 219.696 276.635  35 
  -1   2 -17-2.49641 257.327  12 
  -1   2 -17 26.8055 285.010  10 
   1  -2 -17 169.004 280.514  13 
   2   1 -17 530.319 318.852  10 
  -1   2 -17-83.5191 253.825  13 
   2   1 -17-6.71032 291.053  13 
  -2  -1 -17 185.484 288.535  13 
   1  -2 -17-90.6535 226.780  26 
  -2  -1 -17-31.0893 241.776  26 
  -2  -1  17 94.4253 236.134  27 
  -1   2  17-99.1180 235.882  27 
  -1   2 -17 227.271 260.041  19 
   1  -2 -17 87.5515 268.411  19 
  -2  -1 -17 181.194 295.147  19 
   2   1 -17-645.251 382.355  19 
   2   1  17-185.492 281.994  15 
   1  -2  19 5307.93 1310.96   4 
  -1   2  19 4120.66 1338.79   1 
   2   1  19 4335.58 1197.31   1 
   1  -2  19 4070.51 1131.05   1 
  -2  -1  19 3656.64 1067.22   1 
   1  -2 -19 4188.73 554.652  40 
   2   1 -19 4493.63 564.813  40 
  -1   2 -19 3819.55 538.706  40 
  -2  -1 -19 4890.70 580.265  40 
   1  -2 -19 4191.17 599.695  35 
  -2  -1 -19 4028.41 582.831  35 
   2   1 -19 4512.89 627.373  35 
  -1   2 -19 4546.68 595.705  35 
   1  -2 -19 4056.79 587.689  13 
  -2  -1 -19 4015.56 494.418  12 
  -1   2 -19 4279.40 557.015  13 
   2   1 -19 4357.96 564.759  13 
  -1   2 -19 4343.62 491.211  12 
   1  -2 -19 4221.36 507.216  26 
  -2  -1 -19 4163.80 523.583  26 
  -2  -1  19 4431.79 509.806  27 
   1  -2 -19 4075.24 570.825  19 
  -1   2 -19 3721.83 546.663  19 
   2   1 -19 4599.24 602.672  19 
  -2  -1 -19 4826.14 620.808  13 
  -1   2  19 3811.36 453.280  15 
   2   1  19 3657.72 467.162  15 
  -1   2 -21 178.179 343.143  40 
   1  -2 -21 204.077 345.632  40 
  -2  -1 -21 589.717 369.422  40 
   2   1 -21 429.331 326.755  40 
  -1   2 -21 189.260 356.175  35 
   1  -2 -21 225.100 370.442  35 
  -2  -1 -21 785.048 432.745  35 
   2   1 -21 739.323 368.276  35 
   1  -2 -21 682.099 367.278  13 
   2   1 -21 39.7478 329.515  13 
   1  -2 -21 557.817 274.660  12 
  -1   2 -21 361.685 265.929  12 
  -2  -1 -21 778.508 336.864  12 
  -2  -1  21 394.164 271.132  27 
  -2  -1 -21 513.812 259.496  26 
   1  -2 -21 386.589 294.174  26 
  -1   2  21 379.164 344.254  21 
   2   1 -21 606.182 387.398  19 
   2   1  21 762.477 388.227  21 
   2   1  21 693.221 311.506  15 
   1  -2  21 665.863 325.899  15 
  -1   2  21 257.165 294.397  15 
  -2  -1 -21 492.036 362.331  13 
  -2  -1  21 629.868 339.616  15 
  -1   2 -21 669.248 367.503  13 
  -2  -1 -23 939.490 403.247  40 
   2   1 -23 1304.99 431.391  40 
  -1   2 -23 1036.20 421.311  40 
   1  -2 -23 1024.19 394.200  40 
   2   1 -23 1003.63 430.714  35 
   1  -2 -23 1527.04 480.903  35 
  -2  -1 -23 1263.41 467.608  35 
  -1   2 -23 1248.63 439.660  35 
  -2  -1 -23 549.437 253.548  12 
   1  -2 -23 391.807 255.253  12 
  -1   2 -23 808.705 270.982  12 
   1  -2 -23 1027.34 309.410  26 
   1  -2  23 1248.84 423.985  21 
   2   1  23 931.855 346.967  21 
  -1   2  23 777.281 380.688  21 
  -2  -1  23 1745.32 453.531  21 
   2   1  23 1007.11 312.288  15 
   2   1 -23 1063.87 395.993  13 
   1  -2  23 519.106 292.310  15 
  -2  -1  23 1372.69 388.189  15 
  -2  -1 -23 1109.14 415.617  13 
  -1   2 -23 817.537 376.580  13 
   1  -2 -23 913.536 454.346  13 
  -1   2  23 877.534 334.400  15 
   1  -2 -25-50.7179 303.217  40 
   2   1 -25-67.4503 303.195  40 
  -2  -1 -25 530.219 335.465  40 
  -1   2 -25-151.500 334.769  40 
  -2  -1 -25 16.5886 228.567  12 
   2   1  25 138.764 285.286  22 
   2   1  25 145.021 316.640  21 
  -2  -1  25-10.0735 312.112  21 
  -1   2  25-258.472 320.537  22 
   1  -2  25-381.127 339.949  21 
  -1   2  25 18.7407 311.521  21 
  -2  -1  25 124.599 251.137  15 
   2   1 -25-373.760 337.692  13 
   1  -2 -25 129.654 340.450  13 
   1  -2  25 138.607 236.127  15 
  -1   2  25-273.906 290.401  15 
   2   1 -25 222.663 326.427  35 
  -1   2 -25-326.796 357.508  35 
   1  -2 -25-6.99809 326.484  35 
  -2  -1 -25 322.563 344.547  35 
  -2  -1  27 478.605 265.536  21 
  -2  -1  27 174.656 236.033  22 
   2   1  27 711.966 256.450  21 
   1  -2  27 805.660 285.686  21 
   1  -2  27 93.1384 248.393  22 
  -1   2  27 472.306 266.527  22 
   2   1  27 373.582 265.047  22 
  -1   2  27 1019.41 302.057  21 
  -2  -1  27 334.701 251.465  15 
  -1   2  27 120.110 212.759  15 
   1  -2 -27 127.574 287.936  35 
   2   1  27 160.655 212.224  32 
  -2  -1  27 675.083 227.734  32 
  -1   2  27 273.057 219.366  32 
   2   1 -27 114.257 311.791  35 
  -2   2   0 6243.82 397.891   7 
  -2  -2   0 6537.33 353.454   7 
  -2   2   0 6619.76 376.280   5 
  -2  -2   0 6547.61 384.691   8 
   2   2   0 6798.23 529.780   6 
  -2   2   0 6398.02 423.548   1 
   2   2   0 6562.89 427.096   3 
   2   2   2 1837.36 270.845   6 
  -2   2  -2 1837.26 229.572   7 
  -2  -2   2 1951.39 254.236   8 
   2   2  -2 1636.73 283.248   6 
  -2  -2   2 1748.82 170.969   7 
  -2  -2  -2 2097.57 216.811   8 
  -2   2  -2 1723.62 175.068   3 
   2   2   2 1567.11 212.297   3 
  -2   2   2 1748.45 228.441   1 
  -2  -2  -2 1749.50 270.183   2 
  -2   2  -2 1444.10 258.544   5 
  -2  -2   2 1797.26 295.530   1 
   2  -2  -2 1593.98 288.493   2 
   2   2  -2 1652.84 147.676   2 
  -2  -2  -4 6402.77 297.801   8 
  -2  -2   4 6432.71 441.633   8 
  -2  -2  -4 6488.46 403.813   5 
  -2   2  -4 6917.88 481.467   7 
   2   2  -4 6729.16 465.281   2 
  -2  -2   4 6191.21 558.820   1 
   2   2   4 7251.11 515.586   4 
   2  -2   4 6719.18 526.642   4 
  -2   2   4 6587.58 544.902   4 
   2   2  -4 6118.31 574.444   5 
   2  -2  -4 6581.97 605.675   2 
  -2   2   4 6475.92 539.918   1 
  -2   2  -4 6210.12 561.543   5 
  -2  -2   4 6417.10 538.146   4 
  -2  -2  -4 5610.77 573.456   2 
   2   2   4 6128.04 447.300   3 
   2  -2   6 1123.80 184.420   8 
  -2   2  -6 781.234 256.739   7 
  -2  -2   6 1275.18 234.947   8 
   2  -2  -6 1213.02 257.509   5 
   2  -2   6 1080.13 310.509   4 
  -2  -2   6 1298.58 370.268   1 
  -2   2   6 1345.82 361.124   4 
  -2  -2   6 789.256 326.425   4 
  -2  -2  -6 708.523 341.952   2 
  -2  -2  -6 1230.12 254.342   5 
   2   2  -6 1054.46 350.997   5 
  -2   2  -6 1254.67 331.111   5 
   2   2  -6 971.832 301.855   2 
   2  -2   6 1047.00 311.588   1 
   2   2   6 716.048 257.707   4 
   2  -2  -6 1202.15 410.331   2 
  -2   2   6 848.187 297.343   1 
  -2   2  -8 3030.77 476.997   7 
  -2  -2  -8 3503.54 446.840   5 
  -2  -2   8 2596.99 302.785   8 
   2  -2   8 1662.61 146.296   8 
   2   2   8 2962.66 495.179   4 
  -2   2   8 2856.78 579.719   1 
  -2   2  -8 3102.03 519.898   5 
   2  -2  -8 2789.51 380.842   5 
   2   2   8 2979.66 567.542   1 
   2  -2   8 2488.38 500.379   4 
   2  -2  -8 2015.72 542.520   2 
  -2  -2   8 2147.44 515.467   1 
  -2   2   8 2668.38 528.170   4 
   2  -2   8 2798.47 532.211   1 
   2   2  -8 2239.32 463.325   2 
   2   2  -8 2342.96 485.134   5 
  -2  -2  -8 2387.93 563.106   2 
  -2  -2   8 2364.25 517.865   4 
  -2   2 -10 2141.75 467.023   7 
  -2   2  10 2521.63 662.615   1 
   2   2  10 2034.08 519.016   4 
  -2  -2  10 2600.93 633.634   1 
  -2   2 -10 2854.19 580.095   5 
   2   2 -10 2744.55 574.205   5 
   2  -2 -10 1888.48 594.664   2 
  -2  -2 -10 2360.82 417.613   5 
   2  -2  10 2112.10 548.146   4 
   2  -2 -10 2374.66 411.215   5 
   2   2 -10 1859.25 539.470   2 
  -2   2  10 1705.00 519.263   4 
   2  -2  10 2243.05 548.168   1 
  -2  -2 -10 1858.75 666.846   2 
   2   2  10 2063.40 640.118   1 
  -2  -2  10 1544.39 497.082   4 
  -2   2 -12 623.478 333.278   7 
  -2  -2 -12 994.486 290.300   5 
   2   2 -12 871.828 380.318   5 
  -2   2  12 1336.29 636.585   1 
  -2   2 -12 1951.55 506.892   5 
   2  -2 -12 1960.55 417.166   5 
  -2  -2  12 1376.31 565.391   1 
   2  -2  12 2193.34 652.134   1 
  -2  -2  12 1430.42 560.705   4 
   2   2  12 1972.32 485.242   3 
   2   2  12 984.203 488.448   4 
   2   2  12 1057.49 506.560   1 
   2  -2  12 1313.71 552.912   4 
  -2   2  12 883.821 442.120   4 
  -2  -2 -12 1243.55 600.973   2 
   2  -2 -12 356.268 528.480   2 
   2   2 -12 705.185 457.061   2 
  -2  -2 -14 635.469 486.804   7 
   2  -2 -14 534.454 509.037   2 
  -2  -2 -14 675.762 458.126   2 
   2   2 -14 1133.80 525.761   5 
   2  -2  14-159.933 491.044   1 
   2   2  14 462.788 423.391   4 
   2   2  14 603.261 527.738   1 
  -2   2  14 142.748 511.064   1 
  -2  -2  14 1172.31 689.089   1 
  -2  -2  14 1141.07 513.468   4 
   2  -2  14 680.701 480.624   4 
   2   2 -14 1349.84 564.099   2 
  -2   2  14 491.081 420.622   4 
  -2   2 -14 1000.70 476.944   5 
  -2  -2 -16-15.1274 380.418   7 
   2  -2 -16-463.133 568.962   2 
   2  -2  16 343.417 498.909   1 
   2  -2  16 665.032 540.487   4 
  -2   2  16-104.674 595.305   1 
   2   2  16-135.700 488.375   1 
  -2  -2  16-536.295 501.576   4 
  -2  -2  16-189.867 549.016   1 
  -2   2 -16-70.8269 228.138  40 
  -2  -2 -16-235.655 290.068  40 
   2   2 -16-55.7109 232.986  40 
   2  -2 -16 35.4956 260.626  40 
   2  -2 -16-14.2677 297.107  35 
  -2   2 -16-50.9489 266.113  35 
  -2  -2 -16 12.2486 255.307  35 
   2   2 -16 108.142 254.349  35 
   2   2 -16 131.843 255.689  13 
  -2   2 -16 17.5648 304.373  10 
   2  -2 -16-19.1567 300.373  13 
  -2   2 -16-58.3199 251.271  13 
   2   2 -16 295.179 280.801  10 
  -2   2 -16 28.4339 240.791  12 
  -2  -2 -16 3.17925 289.051  13 
  -2   2  16 315.982 228.927  27 
   2  -2 -16-253.603 254.893  26 
  -2  -2 -16 220.671 219.480  26 
   2  -2 -16 169.287 264.671  19 
  -2  -2 -16-174.851 310.989  19 
   2   2 -16 444.704 305.048  19 
  -2   2 -16 21.3889 262.993  19 
  -2   2  16 328.548 247.969  15 
   2   2  16-113.541 267.712  15 
   2   2  18 2349.14 862.865   1 
   2  -2  18 2230.89 826.543   4 
   2  -2  18-1069.00 701.012   1 
  -2  -2  18 220.741 409.467   4 
  -2   2  18-491.826 663.573   1 
  -2  -2  18 1692.98 715.010   1 
  -2  -2 -18 779.690 356.930  40 
  -2   2 -18 592.343 309.444  40 
   2   2 -18 674.639 307.442  40 
   2  -2 -18 554.088 320.861  40 
   2  -2 -18 312.827 303.498  35 
  -2  -2 -18 333.207 362.043  35 
   2   2 -18 920.171 374.190  35 
  -2   2 -18 458.004 325.198  35 
   2   2 -18 1137.73 416.938  10 
   2   2 -18 789.652 342.220  13 
  -2  -2 -18 570.294 350.430  13 
  -2   2 -18 751.082 297.650  12 
  -2   2 -18 820.720 356.015  13 
   2  -2 -18 725.868 353.261  13 
  -2   2  18 798.889 249.852  27 
  -2  -2  18 541.310 259.062  27 
  -2  -2 -18 522.101 257.194  26 
   2  -2 -18 322.528 261.247  26 
   2  -2 -18 782.600 348.180  19 
  -2   2 -18 563.264 334.336  19 
   2   2 -18 891.698 346.580  19 
  -2   2  18 935.895 336.672  15 
   2   2  18 491.641 264.500  15 
   2   2 -20-275.407 384.864  40 
  -2  -2 -20 182.076 333.409  40 
   2  -2 -20-196.672 358.497  40 
  -2   2 -20-191.485 361.436  40 
  -2  -2 -20-185.296 377.956  35 
   2  -2 -20-432.492 442.031  35 
   2   2 -20 15.8462 323.304  35 
  -2   2 -20-604.019 417.811  35 
  -2   2 -20 75.2925 294.414  12 
   2  -2 -20-84.0243 311.583  12 
   2   2 -20 369.977 361.863  13 
  -2  -2 -20-159.834 317.767  12 
   2  -2 -20 109.306 327.409  13 
  -2  -2 -20-382.440 336.218  26 
   2  -2 -20-551.316 351.697  26 
  -2  -2  20-348.420 294.137  27 
  -2   2  20 117.772 271.022  27 
   2   2  20 384.294 336.081  21 
   2   2 -20 174.689 351.611  19 
   2  -2 -20 470.185 373.744  19 
   2  -2  20-202.676 305.082  15 
   2   2  20-193.209 267.129  15 
  -2  -2 -20-108.343 358.153  13 
  -2  -2  20 125.583 297.852  15 
  -2   2  20-51.8851 287.298  15 
  -2   2 -20-224.667 363.629  13 
  -2   2 -22 564.849 371.635  40 
  -2  -2 -22 782.728 351.587  40 
   2   2 -22 145.174 343.307  40 
   2  -2 -22 1329.46 395.527  40 
   2   2 -22 763.049 382.278  35 
  -2   2 -22 285.578 328.245  35 
   2  -2 -22 851.588 402.851  35 
  -2  -2 -22 559.894 427.426  35 
  -2  -2 -22 460.937 285.864  12 
   2  -2 -22 1063.21 425.477  13 
  -2   2 -22 579.768 291.998  12 
   2  -2 -22 311.917 258.664  12 
   2   2 -22 1160.74 428.741  13 
   2  -2 -22 469.244 251.424  26 
  -2  -2 -22 859.976 353.830  26 
  -2  -2  22 896.076 306.978  27 
  -2   2  22 982.818 380.153  21 
   2   2  22 762.411 343.138  21 
  -2   2 -22 717.195 407.716  13 
  -2   2  22 434.296 298.324  15 
  -2  -2  22 807.902 349.538  15 
   2   2  22 613.213 290.664  15 
  -2  -2 -22 419.774 367.241  13 
   2  -2  22 670.880 319.818  15 
   2  -2 -24-88.3090 316.910  40 
  -2  -2 -24 9.69080 311.622  40 
  -2   2 -24 97.8800 317.883  40 
   2   2 -24 181.029 329.862  40 
  -2   2 -24-217.433 245.591  12 
  -2  -2 -24-174.399 250.218  12 
  -2   2 -24-514.583 407.648  35 
   2   2 -24-108.296 345.988  35 
  -2  -2 -24-368.076 417.028  35 
   2  -2 -24-86.5485 370.729  35 
   2   2  24-327.039 315.700  22 
  -2   2  24 58.7242 313.593  21 
   2  -2  24-479.733 310.549  21 
  -2  -2  24-750.179 377.815  21 
   2   2  24 179.721 294.770  21 
   2  -2  24-182.064 259.211  15 
   2   2 -24-164.143 338.262  13 
  -2   2  24 108.586 263.747  15 
   2  -2 -24-181.354 356.135  13 
  -2  -2  24-168.007 276.407  15 
   2   2  24-126.010 258.878  15 
   2   2 -26 29.9758 286.166  40 
  -2   2 -26 152.603 293.605  40 
  -2  -2 -26 134.905 217.776  12 
   2  -2  26-234.891 293.532  22 
  -2   2  26-182.253 284.125  22 
  -2  -2  26-429.772 310.417  22 
   2   2  26 273.955 278.782  21 
  -2   2  26 108.773 275.726  21 
  -2  -2  26-210.221 280.241  21 
   2   2  26-157.832 276.778  22 
   2  -2  26-226.457 251.306  21 
  -2   2  26-345.955 274.495  15 
  -2  -2  26-235.024 254.352  15 
   2   2  26 229.543 241.466  32 
  -2  -2 -26 682.437 370.427  35 
   2  -2 -26-48.0052 302.534  35 
  -2   2  26 690.638 301.172  32 
   2   2 -26-262.739 336.041  35 
  -2  -2  28-57.0622 194.156  22 
  -2   2  28-248.882 207.646  22 
  -2  -3   1 4412.32 400.842   8 
  -3   2   1 4617.12 429.210   7 
   3  -2  -1 5566.65 461.616   6 
   2   3   1 4666.23 451.184   6 
   2   3  -1 4681.94 451.661   6 
  -2  -3   1 4643.51 282.747   7 
  -3   2  -1 5105.11 418.731   7 
  -3   2  -1 4629.51 407.517   5 
  -2  -3  -1 4486.02 374.225   8 
  -2  -3  -1 4494.94 345.004   2 
  -3   2   1 4503.82 374.175   1 
  -3   2  -1 4609.21 273.571   3 
  -2  -3   1 4531.17 557.156   1 
   3  -2  -1 4672.92 503.354   2 
   2   3   1 4427.77 411.484   3 
   3  -2  -3 118749. 1697.46   6 
   2   3  -3 117579. 2374.12   6 
   2   3   3 124311. 2074.18   6 
  -2  -3  -3 122928. 1687.86   8 
  -2  -3   3 121333. 2029.14   8 
  -3   2  -3 118728. 2207.93   5 
  -3   2  -3 120413. 1978.84   7 
   3  -2  -3 117636. 2376.78   2 
  -2  -3   3 127365. 2261.18   1 
  -3   2   3 120778. 2054.48   1 
   2   3  -3 118105. 1283.59   2 
  -2  -3  -3 117664. 2197.22   2 
  -3   2   3 120363. 2032.63   4 
   2   3   3 120731. 2018.38   3 
  -2  -3  -5 298.310 112.691   8 
  -2  -3   5 465.502 211.854   8 
  -3   2  -5 402.323 223.279   7 
  -2  -3  -5 509.972 150.615   5 
  -3   2   5 661.931 260.183   1 
   3  -2   5 595.017 258.381   4 
   3  -2  -5 538.934 303.942   2 
  -2  -3  -5 476.550 290.083   2 
  -2  -3   5 478.190 277.386   4 
   2   3  -5 499.701 325.000   5 
  -2  -3   5 555.596 329.483   1 
   2   3   5 656.094 226.098   3 
   2   3  -5 428.969 206.753   2 
  -3   2   5 528.851 280.613   4 
  -3   2  -5 648.878 295.307   5 
  -3   2  -7 1564.80 360.389   7 
   3  -2   7 1848.98 229.820   8 
  -2  -3   7 2159.74 330.506   8 
  -2  -3  -7 1963.43 297.630   5 
   2   3   7 1796.19 388.011   4 
   3  -2  -7 1807.68 324.801   5 
  -3   2  -7 1934.69 426.600   5 
  -3   2   7 1710.90 439.927   1 
   3  -2  -7 1299.86 433.365   2 
  -2  -3  -7 1640.21 491.015   2 
  -2  -3   7 2197.72 484.289   1 
  -3   2   7 1282.18 404.738   4 
   2   3   7 1999.55 378.286   3 
   3  -2   7 1397.34 371.876   4 
   3  -2   7 1616.30 423.618   1 
  -2  -3   7 1507.82 428.578   4 
   2   3  -7 2142.72 458.087   5 
   2   3  -7 1503.00 363.289   2 
  -2  -3  -9 7236.28 606.384   5 
  -2  -3   9 6120.65 502.620   8 
  -3   2  -9 6318.19 708.729   7 
  -3   2  -9 6802.10 802.266   5 
   2   3   9 7050.94 740.304   3 
  -2  -3   9 6033.31 844.786   4 
   3  -2  -9 6228.14 901.214   2 
  -3   2   9 7366.55 863.823   4 
   2   3   9 6921.54 920.046   1 
   3  -2   9 7473.45 863.290   4 
   3  -2   9 6599.83 842.304   1 
   2   3  -9 5928.96 684.538   2 
   3  -2  -9 6772.79 651.279   5 
  -2  -3  -9 6071.62 887.353   2 
  -2  -3   9 6170.64 837.664   1 
  -3   2   9 6524.53 873.181   1 
   2   3   9 6898.40 823.519   4 
   2   3  -9 7426.76 863.036   5 
  -3   2 -11 580.894 343.380   7 
  -2  -3 -11 935.583 270.208   5 
  -3   2 -11 371.035 357.171   5 
   3  -2  11 1132.67 444.540   4 
   3  -2 -11 592.583 398.149   2 
   2   3  11 628.332 426.923   4 
  -2  -3 -11 680.793 492.333   2 
   2   3 -11 42.0767 388.928   5 
  -3   2  11 771.633 509.458   4 
   3  -2 -11 468.001 250.147   5 
   2   3  11 520.343 406.930   1 
  -3   2  11 735.460 485.768   1 
   2   3 -11 177.852 322.036   2 
  -2  -3  11 866.773 521.486   4 
  -2  -3  11 595.079 371.130   1 
   3  -2  11 1198.65 544.780   1 
   2   3  11 621.251 310.621   3 
  -3   2 -13 649.709 363.564   7 
   2   3 -13 1459.93 549.429   5 
  -3   2  13 1089.19 506.275   4 
   2   3  13 1370.90 415.090   3 
  -2  -3  13 2668.92 771.599   1 
  -3   2 -13 1600.57 508.787   5 
   3  -2  13 1669.80 597.969   4 
   2   3  13 944.782 503.229   1 
  -2  -3 -13 885.839 549.098   2 
  -3   2  13 1161.50 632.639   1 
  -2  -3  13 1329.58 544.535   4 
   3  -2 -13 1499.98 624.982   2 
   3  -2  13 798.595 435.058   1 
  -2  -3 -15 8193.01 1221.46   7 
   3  -2 -15 9147.51 1427.15   2 
  -3   2 -15 7492.28 1041.08   5 
  -3   2  15 7531.59 1280.70   1 
  -2  -3  15 8660.24 1367.28   1 
   2   3  15 7856.26 1354.36   1 
   3  -2  15 8356.46 1323.44   1 
  -2  -3  15 8732.77 1370.77   4 
   3  -2  15 9884.58 1364.59   4 
   2   3 -15 7577.72 1122.60   5 
  -2  -3 -17 3951.54 905.751   7 
   3  -2 -17 4381.99 1112.28   2 
   2   3  17 4182.21 1119.03   1 
  -3   2  17 7116.67 1222.85   3 
   3  -2  17 3760.36 978.813   4 
  -3   2  17 3387.24 1051.35   1 
  -2  -3  17 5088.17 1140.05   1 
  -2  -3  17 3462.26 1027.81   4 
   3  -2  17 4262.66 1181.61   1 
   2   3 -17 4323.60 495.700  40 
  -2  -3 -17 5488.76 555.775  40 
  -3   2 -17 4729.67 514.857  40 
   3  -2 -17 4050.93 486.178  40 
   3  -2 -17 4291.67 565.359  35 
  -2  -3 -17 3979.09 530.611  35 
  -3   2 -17 4541.76 552.350  35 
   2   3 -17 4311.69 538.391  35 
   2   3 -17 3994.92 505.761  10 
  -3   2 -17 4588.36 464.772  12 
  -2  -3 -17 4360.94 499.272  26 
  -3   2  17 4452.32 468.268  27 
  -3   2 -17 4727.01 479.454  26 
   3  -2 -17 4483.21 501.858  26 
  -3   2 -17 5242.49 594.219  19 
   2   3 -17 4801.73 561.052  19 
   3  -2 -17 5365.79 568.083  19 
   3  -2 -17 4621.71 573.367  13 
   2   3  17 4114.40 451.512  15 
   2   3 -17 5085.44 559.867  13 
  -3   2  17 4318.01 471.433  15 
  -2  -3 -17 4789.01 560.222  13 
  -3   2 -17 4563.93 534.388  13 
  -2  -3  19 11474.7 1811.17   4 
   2   3  19 12714.1 2042.92   1 
  -2  -3  19 13367.6 1962.11   1 
   3  -2  19 13216.9 2002.16   1 
   3  -2  19 11024.6 1768.93   4 
  -3   2  19 14014.1 2020.45   1 
   2   3 -19 14355.9 919.262  40 
  -3   2 -19 12857.7 869.248  40 
   3  -2 -19 13868.6 893.024  40 
  -2  -3 -19 14922.9 938.561  40 
   2   3 -19 13252.5 923.449  35 
   3  -2 -19 13802.8 968.782  35 
  -3   2 -19 14363.2 982.650  35 
  -2  -3 -19 12899.1 936.347  35 
   2   3 -19 13457.7 897.431  10 
  -3   2 -19 13977.4 831.516  12 
  -3   2  19 13762.2 809.956  27 
  -2  -3  19 12600.4 798.396  27 
   3  -2 -19 12754.5 849.653  26 
  -2  -3 -19 14038.5 902.645  26 
   3  -2 -19 13744.2 920.032  19 
   2   3 -19 13148.9 925.661  19 
   2   3  19 14964.1 910.929  21 
   3  -2  19 13222.7 786.337  15 
  -2  -3 -19 13351.7 938.165  13 
   2   3 -19 13515.5 907.623  13 
   3  -2 -19 14439.0 976.557  13 
   2   3  19 14162.2 823.393  15 
  -3   2  19 13849.5 855.723  15 
  -3   2 -19 14454.8 968.020  13 
   3  -2 -21 1711.91 440.521  40 
  -2  -3 -21 1851.39 430.399  40 
   2   3 -21 2122.34 464.428  40 
  -3   2 -21 1875.96 443.449  40 
   3  -2 -21 1388.25 481.656  35 
   2   3 -21 1465.39 444.196  35 
  -2  -3 -21 1052.73 409.631  35 
  -3   2 -21 1765.55 477.876  35 
   3  -2 -21 1653.55 344.809  12 
  -3   2 -21 1687.05 371.263  12 
   2   3 -21 1720.20 419.363  13 
  -2  -3 -21 1336.90 362.819  12 
   3  -2 -21 1226.79 433.126  13 
  -3   2  21 1647.32 359.222  27 
  -2  -3 -21 1694.93 364.006  26 
  -2  -3  21 1797.73 381.041  27 
   3  -2 -21 1887.39 390.707  26 
  -3   2  21 2529.39 497.326  21 
   2   3 -21 2599.04 533.035  19 
   2   3  21 2162.05 451.235  21 
   3  -2 -21 2004.01 461.750  19 
  -2  -3  21 1937.87 422.770  15 
   2   3  21 1833.80 373.799  15 
  -3   2  21 1695.53 414.638  15 
  -3   2 -21 1660.38 429.871  13 
  -2  -3 -21 1613.61 493.000  13 
   3  -2  21 1567.91 358.413  15 
  -3   2 -23 3528.65 532.276  40 
   3  -2 -23 3358.15 528.428  40 
  -2  -3 -23 4093.94 582.610  40 
   2   3 -23 3426.48 534.363  40 
  -2  -3 -23 4027.42 622.431  35 
   2   3 -23 2405.92 503.979  35 
  -3   2 -23 2965.02 546.637  35 
   3  -2 -23 3722.04 624.199  35 
  -3   2 -23 3517.05 442.456  12 
   3  -2 -23 3563.58 576.424  13 
  -2  -3 -23 3209.82 453.205  12 
  -2  -3  23 3218.41 421.616  27 
   3  -2  23 2599.35 458.805  21 
   2   3  23 3793.00 534.624  22 
  -3   2  23 3651.90 553.437  21 
   2   3  23 4051.77 533.192  21 
  -2  -3  23 3666.49 510.703  15 
   2   3  23 3413.43 473.664  15 
   3  -2  23 3542.08 443.321  15 
  -3   2  23 2912.34 467.744  15 
  -2  -3 -23 3534.93 574.940  13 
   2   3 -23 3011.28 536.814  13 
  -3   2 -25 795.423 348.733  40 
   2   3 -25 1062.61 388.382  40 
  -2  -3 -25 687.708 262.365  12 
  -3   2 -25 556.241 233.547  12 
   3  -2  25 869.105 317.759  21 
  -3   2  25 631.144 337.741  21 
  -3   2  25 419.962 304.186  22 
   2   3  25 488.254 293.148  21 
   2   3  25 613.463 302.796  22 
  -2  -3  25 752.515 327.774  21 
  -3   2  25 348.936 275.377  15 
   2   3  25 632.967 272.691  15 
  -2  -3  25 812.152 313.724  15 
   3  -2 -25 644.898 356.090  13 
   2   3  25 664.801 298.428  32 
   3  -2 -25 411.715 353.127  35 
  -2  -3 -25 534.256 361.880  35 
  -3   2 -25 545.288 376.877  35 
   2   3 -25 743.634 371.591  35 
  -3   2  25 324.158 223.288  32 
   3  -2  27 1914.40 331.835  21 
  -3   2  27 1688.63 338.120  21 
   3  -2  27 1166.68 287.142  22 
  -2  -3  27 910.034 275.957  22 
   2   3  27 1447.72 311.154  22 
  -3   2  27 634.695 241.312  22 
  -2  -3  27 1601.43 347.926  21 
  -2  -3  27 1110.81 284.867  15 
  -3   2  27 1015.47 277.640  15 
   3  -2 -27 1006.15 356.329  35 
  -3   2  27 720.341 229.993  32 
   2   3  27 1186.87 291.910  32 
   3  -2  27 1386.92 309.454  32 
  -3   1   0 14708.8 653.380   7 
  -1  -3   0 15558.8 634.566   8 
   1   3   0 15845.5 651.273   6 
   3  -1   0 14794.8 630.306   6 
  -1  -3   0 15018.5 429.538   2 
  -3   1   0 15247.8 1146.14   1 
   1   3   0 15630.0 715.118   3 
   1   3   2 19843.4 693.775   6 
  -1  -3   2 20150.3 777.470   8 
  -1  -3  -2 21338.8 694.214   8 
  -3   1  -2 20143.2 792.370   7 
  -3   1  -2 19636.2 788.008   5 
   1   3  -2 20125.2 829.046   6 
   3  -1  -2 18770.8 701.331   6 
  -3   1   2 18204.8 790.626   7 
   3  -1  -2 19278.6 852.687   2 
  -1  -3  -2 19547.3 785.365   2 
  -3   1   2 19977.9 678.338   4 
  -3   1   2 19113.1 787.686   1 
   1   3   2 19256.0 775.194   3 
   1   3  -2 19118.6 809.497   5 
  -1  -3   2 20242.5 765.600   1 
  -1  -3  -4 763.280 119.275   5 
  -3   1  -4 638.471 252.144   7 
  -1  -3   4 546.898 207.595   8 
  -1  -3  -4 802.333 172.933   8 
   1   3  -4 719.536 195.924   2 
   3  -1   4 889.759 221.377   4 
  -3   1   4 829.326 307.838   1 
  -3   1  -4 507.405 253.634   5 
  -3   1   4 524.806 242.845   4 
   1   3   4 434.879 211.193   3 
  -1  -3  -4 901.816 333.659   2 
  -1  -3   4 742.798 267.747   1 
   1   3  -4 705.061 290.042   5 
   3  -1  -4 498.524 275.211   2 
  -1  -3  -6 67429.7 1278.04   5 
  -3   1  -6 63458.2 1865.92   7 
  -1  -3   6 64635.1 1495.63   8 
  -3   1  -6 66585.4 1895.83   5 
   3  -1   6 65046.9 1821.41   4 
   1   3  -6 63989.9 1974.14   5 
  -3   1   6 67499.0 2066.07   1 
   1   3  -6 65460.1 1707.84   2 
  -3   1   6 66164.0 1950.24   4 
  -1  -3  -6 66368.7 2138.37   2 
  -1  -3   6 68010.5 1992.91   1 
   3  -1  -6 62199.7 1738.22   5 
  -1  -3   6 68088.2 2043.65   4 
   3  -1  -6 67257.7 2087.03   2 
   1   3   6 65256.8 1906.80   4 
  -3   1  -8 26580.8 1368.71   5 
  -3   1  -8 26122.0 1338.66   7 
  -1  -3   8 25490.0 927.811   8 
  -1  -3  -8 29079.5 1057.75   5 
   1   3  -8 26071.1 1450.40   5 
   3  -1  -8 26801.4 1259.93   5 
  -3   1   8 26135.5 1505.56   1 
   3  -1   8 25833.6 1373.96   4 
   1   3  -8 27895.2 1355.28   2 
  -3   1   8 27341.6 1473.57   4 
   3  -1   8 28301.0 1509.09   1 
  -1  -3   8 26542.9 1499.14   1 
   1   3   8 27448.0 1550.15   1 
   1   3   8 25425.5 1401.96   4 
   3  -1  -8 27532.9 1559.37   2 
  -1  -3  -8 25409.3 1547.17   2 
  -1  -3   8 26465.3 1511.47   4 
  -1  -3 -10 26868.5 1183.23   5 
  -3   1 -10 28468.7 1568.39   7 
  -3   1 -10 26460.0 1513.87   5 
  -1  -3 -10 25499.8 1760.51   2 
  -3   1  10 27538.3 1788.89   1 
   1   3  10 26298.4 1634.60   4 
   3  -1 -10 26944.4 1761.29   2 
   1   3 -10 25274.5 1500.10   2 
   1   3 -10 24050.7 1566.73   5 
  -1  -3  10 30020.5 1819.14   1 
  -1  -3  10 26768.0 1719.60   4 
  -3   1  10 27608.3 1716.86   4 
   3  -1 -10 25511.8 1391.76   5 
   3  -1  10 27797.2 1640.15   4 
   1   3  10 27132.1 1787.03   1 
   3  -1  10 29165.4 1794.64   1 
  -3   1 -12 19706.3 1462.43   7 
  -3   1 -12 21644.3 1514.01   5 
  -1  -3 -12 21586.4 1820.26   2 
   1   3  12 21127.9 1498.90   3 
   3  -1  12 20377.5 1607.12   4 
   3  -1 -12 20905.4 1769.15   2 
   3  -1  12 18981.7 1677.55   1 
  -1  -3  12 20308.2 1713.56   1 
   3  -1 -12 21926.2 1411.60   5 
   1   3  12 21664.8 1670.72   4 
   1   3  12 21285.0 1793.69   1 
  -3   1  12 22313.8 1815.81   1 
  -3   1  12 20224.0 1640.31   4 
  -1  -3  12 20904.2 1722.40   4 
   1   3 -12 21593.6 1627.47   5 
  -3   1 -14 23538.5 1718.00   5 
   1   3 -14 21312.0 1764.89   5 
  -3   1 -14 21843.6 1666.36   7 
  -3   1  14 23158.4 2059.03   1 
  -1  -3  14 22095.8 1996.60   1 
  -1  -3  14 22362.1 1996.68   4 
   3  -1  14 22821.4 1891.96   4 
   3  -1  14 22814.3 2051.22   1 
   1   3  14 22087.7 1679.69   3 
   1   3  14 22948.1 2097.28   1 
  -1  -3 -14 21072.6 2032.56   2 
  -3   1  14 21820.1 1920.43   4 
   3  -1 -14 21427.5 1993.80   2 
  -1  -3 -16 998.868 461.070   7 
   1   3  16 1795.72 739.533   1 
  -1  -3  16 1897.99 706.765   4 
   3  -1 -16 1813.28 698.710   2 
   3  -1  16 2027.23 738.825   1 
  -3   1  16 863.036 433.712   4 
  -3   1  16 1393.40 678.218   1 
  -1  -3  16 2319.91 852.865   1 
   3  -1  16 909.440 540.646   4 
   1   3 -16 1829.42 367.400  40 
  -1  -3 -16 1656.53 332.927  40 
  -3   1 -16 1577.44 321.245  40 
   3  -1 -16 1914.69 363.916  40 
  -1  -3 -16 1632.64 378.285  35 
   3  -1 -16 1495.90 378.959  35 
   1   3 -16 1250.57 299.860  35 
  -3   1 -16 1214.90 279.222  35 
   1   3 -16 1172.65 309.679  13 
   1   3 -16 1172.61 335.186  10 
  -1  -3 -16 1754.76 341.359  13 
   3  -1 -16 1585.42 353.518  13 
  -3   1 -16 1561.27 304.803  12 
  -3   1 -16 1426.66 320.208  13 
  -1  -3 -16 1215.72 306.733  26 
  -3   1  16 1320.49 283.553  27 
  -3   1 -16 1594.79 294.940  26 
   3  -1 -16 1279.66 333.288  19 
  -3   1 -16 1698.96 389.056  19 
   1   3 -16 1276.04 319.989  19 
  -1  -3 -16 785.371 270.141  19 
   1   3  16 1860.02 332.781  15 
  -1  -3  18 1846.30 820.759   1 
   1   3  18 4354.78 1249.56   1 
   3  -1  18 1594.17 764.041   4 
   3  -1  18 2225.26 846.940   1 
  -3   1  18 1336.47 819.240   1 
  -1  -3  18 2460.43 801.505   4 
  -1  -3 -18 2781.13 465.692  40 
   1   3 -18 2841.50 471.927  40 
  -3   1 -18 2688.56 435.797  40 
   3  -1 -18 2088.77 389.348  40 
  -1  -3 -18 3175.50 500.187  35 
  -3   1 -18 2883.01 501.206  35 
   3  -1 -18 2882.71 519.184  35 
   1   3 -18 2206.75 432.573  35 
   3  -1 -18 3077.08 500.893  13 
   1   3 -18 2967.22 484.904  10 
  -1  -3 -18 2753.83 490.235  13 
  -3   1 -18 2704.20 411.089  12 
   1   3 -18 2585.31 457.481  13 
  -1  -3 -18 2295.83 398.549  26 
  -3   1 -18 2716.50 415.039  26 
  -3   1  18 2736.69 396.162  27 
   3  -1 -18 2167.99 388.345  26 
  -1  -3 -18 2653.69 451.716  19 
   1   3 -18 2978.52 492.096  19 
   3  -1 -18 2984.18 482.353  19 
   1   3  18 2270.71 377.581  15 
   3  -1  18 2774.23 380.628  15 
  -3   1  18 3121.02 455.479  15 
  -3   1 -18 3046.77 507.670  13 
   1   3 -20-372.553 405.407  40 
  -3   1 -20 276.113 332.567  40 
   3  -1 -20 299.074 352.273  40 
  -1  -3 -20 277.555 330.128  40 
  -1  -3 -20 266.733 346.574  35 
   1   3 -20 198.822 336.212  35 
   3  -1 -20-65.7361 376.473  35 
  -3   1 -20 586.546 382.407  35 
   1   3 -20 160.324 330.701  13 
  -1  -3 -20 441.871 369.007  13 
  -3   1 -20 423.066 300.553  12 
   3  -1 -20 317.278 354.401  13 
  -1  -3  20 478.682 277.145  27 
  -1  -3 -20 394.726 294.685  26 
  -3   1  20 274.208 256.907  27 
   1   3 -20 313.914 347.463  19 
   1   3  20 450.061 344.173  21 
   3  -1 -20 587.056 369.829  19 
   3  -1  20 345.607 281.706  15 
   1   3  20 303.412 282.545  15 
  -3   1  20 695.042 310.683  15 
  -3   1 -20 259.954 370.546  13 
   1   3 -22 2527.72 513.774  40 
  -1  -3 -22 2745.09 510.820  40 
  -3   1 -22 2747.37 509.006  40 
   3  -1 -22 2319.95 490.806  40 
   1   3 -22 2496.01 519.603  35 
   3  -1 -22 2287.72 495.691  35 
  -1  -3 -22 2128.84 521.775  35 
  -3   1 -22 2100.34 489.514  35 
  -3   1 -22 2032.31 399.274  12 
   3  -1 -22 2597.45 527.532  13 
  -1  -3 -22 2088.44 390.926  12 
  -1  -3 -22 2124.76 427.430  26 
   1   3  22 2911.35 508.267  21 
  -3   1  22 2925.55 530.494  21 
  -3   1 -22 2227.32 497.763  13 
   3  -1  22 2118.50 371.682  15 
   1   3 -22 2271.79 488.011  13 
  -3   1  22 2051.14 422.387  15 
   1   3  22 2725.59 410.859  15 
  -1  -3  22 2582.92 464.171  15 
  -1  -3 -22 2233.00 492.605  13 
  -3   1 -24 1139.65 377.251  40 
  -1  -3 -24 1573.36 412.627  40 
   1   3 -24 2229.08 475.803  40 
   3  -1 -24 1309.44 404.234  40 
  -3   1 -24 1282.22 320.924  12 
  -1  -3 -24 1179.61 316.683  12 
   1   3 -24 1790.11 445.854  35 
   3  -1 -24 1997.82 504.672  35 
  -1  -3 -24 1182.44 453.502  35 
  -3   1 -24 1117.34 378.333  35 
   1   3  24 1563.38 395.234  22 
   3  -1  24 1184.35 352.401  21 
  -3   1  24 1114.19 393.661  21 
   1   3  24 1384.28 400.882  21 
  -1  -3  24 1801.23 423.372  21 
  -1  -3 -24 1450.43 405.681  13 
   1   3  24 1836.04 369.245  15 
   1   3 -24 1588.81 425.780  13 
  -3   1  24 1424.30 352.594  15 
  -1  -3  24 949.508 322.689  15 
   3  -1 -24 1063.95 416.994  13 
   1   3 -26 1710.54 402.848  40 
  -3   1 -26 1578.53 376.874  40 
  -1  -3 -26 1408.54 292.582  12 
  -3   1 -26 1180.90 276.943  12 
  -1  -3  26 1117.95 358.589  21 
   3  -1  26 879.610 308.646  22 
  -3   1  26 1255.57 343.698  21 
   3  -1  26 593.161 277.763  21 
   1   3  26 1106.98 340.496  22 
  -3   1  26 1058.80 336.920  22 
   1   3  26 1190.85 336.734  21 
  -3   1  26 1154.62 318.523  15 
  -1  -3  26 1225.97 307.017  15 
   3  -1 -26 1168.66 388.540  35 
   1   3 -26 638.812 321.943  35 
   1   3  26 1164.96 323.708  32 
  -1  -3 -26 1297.83 389.217  35 
  -3   1  26 1065.38 273.572  32 
   0  -3   1 138.772 124.264   8 
   3   0  -1 236.991 200.928   6 
  -3   0  -1 178.947 152.576   5 
  -3   0  -1 286.319 180.765   7 
   0   3   1 287.933 127.044   6 
  -3   0   1 200.358 156.896   7 
   0   3  -1 154.062 125.451   6 
  -3   0   1 239.037 135.628   8 
   3   0   1 376.141 170.514   6 
   0  -3   1 298.351 132.031   1 
   0   3  -1 231.633 147.924   5 
   0   3   1 184.617 156.199   3 
  -3   0   1 269.097 89.6927   4 
   0  -3  -1 255.165 136.789   2 
   0   3   1 270.461 82.4636   5 
  -3   0   1 195.917 192.884   1 
   0   3  -1 172.379 168.872   3 
  -3   0  -3 672.110 223.273   5 
   0  -3   3 517.413 185.476   8 
  -3   0   3 584.366 177.493   8 
   0   3  -3 403.136 80.1033   7 
   3   0  -3 423.255 220.375   6 
  -3   0  -3 366.286 202.390   7 
   0  -3   3 528.330 200.575   1 
  -3   0   3 533.919 200.573   4 
   3   0  -3 462.918 216.857   2 
   0   3  -3 719.108 252.245   5 
   0   3   3 383.057 186.277   3 
   0  -3  -3 302.408 206.952   2 
  -3   0   3 475.450 251.017   1 
   3   0   3 447.016 160.510   4 
   3   0   3 449.212 80.1263   3 
   0   3  -5 2615.23 268.343   7 
   0  -3  -5 2867.96 241.510   8 
  -3   0  -5 2724.08 386.375   5 
   0  -3   5 2881.10 341.015   8 
  -3   0  -5 2506.97 404.912   7 
   0  -3  -5 2851.92 222.377   5 
   0   3   5 3038.45 436.399   4 
   3   0   5 2584.37 358.218   4 
   0   3   5 3520.89 488.311   1 
  -3   0   5 3114.01 428.117   4 
   3   0  -5 2674.35 437.981   2 
   0   3  -5 2514.55 414.912   5 
  -3   0   5 2564.22 431.113   1 
   0  -3   5 3331.54 426.367   1 
   0  -3  -5 2637.88 477.681   2 
   0  -3   5 2709.19 441.298   4 
   0  -3   7 3391.48 336.161   8 
   0  -3  -7 3617.28 337.720   5 
  -3   0  -7 3620.48 497.474   5 
  -3   0  -7 2916.15 476.597   7 
   3   0  -7 3505.89 549.756   2 
   0  -3   7 3324.69 563.000   4 
  -3   0   7 3357.58 525.081   4 
   0  -3   7 3441.27 541.053   1 
   0  -3  -7 3285.02 619.475   2 
   3   0   7 3626.03 509.796   4 
   3   0  -7 3305.12 511.120   5 
  -3   0   7 3411.83 571.493   1 
   0   3  -7 3380.67 519.596   5 
  -3   0  -7 3483.93 592.353   2 
   0   3   7 3993.56 548.883   4 
   0   3  -7 3442.32 493.908   2 
   0   3   7 3498.60 574.652   1 
   0  -3   9 61125.2 1263.92   8 
  -3   0  -9 69346.7 2372.22   7 
   0  -3  -9 67296.9 1699.78   5 
  -3   0  -9 68299.3 2231.34   5 
   0   3  -9 67386.2 1896.27   7 
   0   3  -9 72708.8 2504.20   5 
  -3   0   9 70948.8 2675.53   1 
   3   0  -9 73397.7 2604.91   2 
   0  -3  -9 68546.0 2704.50   2 
   0  -3   9 68731.6 2544.42   4 
   0   3   9 67254.0 2580.32   1 
   0   3   9 69125.0 2472.20   4 
   3   0  -9 70088.5 2278.89   5 
   3   0   9 72064.1 2440.81   4 
  -3   0   9 69136.8 2492.58   4 
   3   0   9 73553.6 2660.57   1 
   0  -3   9 68531.7 2526.42   1 
   0   3 -11 36398.9 1582.73   7 
  -3   0 -11 39589.6 1897.24   5 
  -3   0 -11 37973.6 1962.57   7 
   0  -3 -11 38507.1 1459.47   5 
   0  -3  11 38464.6 2162.74   1 
  -3   0  11 38214.2 2112.59   4 
   0  -3 -11 37192.1 2246.84   2 
   3   0  11 40404.2 2098.68   4 
   0   3 -11 40057.5 2094.82   5 
   0  -3  11 39423.2 2207.09   4 
  -3   0  11 37751.9 2212.04   1 
   3   0  11 36741.0 2173.20   1 
   3   0 -11 39235.2 1888.05   5 
   0   3  11 38935.7 2124.83   4 
   0   3  11 36129.5 2158.34   1 
   3   0 -11 38038.7 2152.15   2 
   0   3 -13 31306.3 2025.52   5 
  -3   0 -13 28706.4 1888.28   7 
  -3   0 -13 28485.2 1753.40   5 
   3   0  13 27747.0 2135.66   1 
   0   3  13 29760.1 2239.39   1 
   0   3  13 29835.3 1927.86   3 
  -3   0  13 30705.0 2255.53   1 
   0  -3 -13 30114.6 2254.46   2 
   0   3  13 30978.3 2126.84   4 
   0  -3  13 30384.8 2177.49   4 
  -3   0  13 30981.3 2149.12   4 
   3   0 -13 31306.9 1850.82   5 
   3   0  13 28642.4 2007.26   4 
   0  -3  13 32761.3 2247.90   1 
   3   0 -13 31439.8 2228.59   2 
   0   3 -15 9734.54 1249.86   5 
  -3   0 -15 11449.2 1309.59   7 
   3   0 -15 11083.9 1473.65   2 
   0  -3  15 10367.2 1466.39   4 
  -3   0  15 10315.8 1525.44   1 
   0   3  15 11666.6 1609.15   1 
   0  -3  15 11327.4 1538.75   1 
   0  -3 -15 11569.3 1601.99   2 
  -3   0  15 10152.9 1410.19   4 
   3   0  15 11458.6 1576.79   1 
   3   0  15 10041.6 1356.23   4 
   0   3  15 10589.4 1271.05   3 
   0  -3  17 13396.0 1815.13   1 
   3   0  17 13854.4 1911.27   1 
  -3   0  17 13045.5 1726.81   4 
   0  -3  17 12043.3 1689.07   4 
   0   3  17 13405.2 1879.56   1 
  -3   0  17 11737.3 1739.40   1 
   3   0  17 11521.5 1609.01   4 
   0  -3 -17 13449.8 822.681  40 
   0   3 -17 13688.3 835.311  40 
  -3   0 -17 13330.9 809.635  40 
   3   0 -17 12815.9 809.316  40 
   0  -3 -17 12508.0 862.612  35 
  -3   0 -17 12752.7 852.795  35 
   0   3 -17 12179.6 828.502  35 
   3   0 -17 13425.3 885.061  35 
   3   0 -17 12958.5 793.241  10 
   0   3 -17 13003.6 836.046  10 
   0   3 -17 11796.4 669.188  12 
  -3   0 -17 13231.4 760.115  12 
  -3   0 -17 13312.5 794.866  26 
   0  -3 -17 14366.1 849.866  26 
  -3   0  17 12746.1 733.569  27 
   0   3 -17 12356.3 836.571  19 
   0  -3 -17 12865.4 826.494  19 
   3   0 -17 13440.0 873.116  19 
  -3   0 -17 13315.0 856.257  19 
  -3   0 -17 13019.2 852.585  13 
   0   3 -17 12730.0 830.171  13 
   3   0  17 12137.3 695.710  15 
   3   0 -17 12133.9 821.243  13 
   0   3  17 12777.3 751.025  15 
   0  -3 -17 13465.7 873.872  13 
   3   0  19 19235.1 2408.30   1 
   0  -3  19 18682.9 2337.13   1 
   0  -3  19 16460.2 2172.20   4 
   0   3  19 16128.3 2225.85   1 
  -3   0  19 19745.0 2436.41   1 
   0  -3 -19 20458.8 1077.08  40 
  -3   0 -19 18913.0 1023.00  40 
   0   3 -19 18542.7 1040.72  40 
   3   0 -19 19069.0 1032.54  40 
   3   0 -19 18525.0 1110.76  35 
   0   3 -19 18659.7 1084.97  35 
   0  -3 -19 17313.0 1073.93  35 
  -3   0 -19 19292.2 1113.29  35 
   0   3 -19 17918.1 880.944  12 
  -3   0 -19 19804.9 960.164  12 
   0  -3  19 17868.2 908.912  27 
   0  -3 -19 18832.0 1027.63  26 
  -3   0 -19 20332.2 1017.00  26 
  -3   0  19 17807.3 915.899  27 
   3   0 -19 20852.4 1133.97  19 
   0  -3 -19 19938.3 1084.30  19 
   0   3 -19 19724.6 1125.09  19 
   0   3  19 20762.8 1049.52  21 
   0   3 -19 18998.0 1061.12  13 
  -3   0  19 18543.0 979.495  15 
   3   0  19 19603.5 930.681  15 
   0  -3 -19 20756.6 1136.20  13 
  -3   0 -19 20429.7 1113.75  13 
   0   3  19 20042.3 974.348  15 
   3   0 -19 18847.0 1089.67  13 
   3   0 -21 9081.10 775.291  40 
   0   3 -21 10280.1 830.304  40 
  -3   0 -21 10354.8 808.683  40 
   0  -3 -21 10425.9 837.728  40 
   3   0 -21 10159.0 886.778  35 
   0  -3 -21 11816.5 922.476  35 
  -3   0 -21 10015.5 862.591  35 
   0   3 -21 9988.98 858.244  35 
   0  -3 -21 10331.8 730.301  12 
   0   3 -21 9871.32 658.972  12 
  -3   0 -21 9243.55 697.494  12 
   0  -3 -21 10285.2 783.888  26 
  -3   0  21 9284.30 690.419  27 
   3   0 -21 9597.99 832.912  19 
   0   3  21 10437.2 811.777  21 
   0   3 -21 9993.09 824.244  13 
   3   0 -21 10078.8 867.432  13 
   3   0  21 9972.81 704.992  15 
   0  -3 -21 10816.7 894.743  13 
  -3   0 -21 9652.60 851.436  13 
   0  -3  21 8955.31 717.784  15 
  -3   0  21 9281.45 740.383  15 
   0   3  21 9631.12 715.071  15 
  -3   0 -23 8839.60 758.347  40 
   0   3 -23 8580.41 794.998  40 
   3   0 -23 8641.73 754.222  40 
   0  -3 -23 9184.00 790.951  40 
   3   0 -23 7551.08 768.834  35 
   0   3 -23 7306.31 733.251  35 
   0  -3 -23 8486.04 818.449  35 
  -3   0 -23 8458.30 817.679  35 
  -3   0 -23 7406.93 608.963  12 
   0  -3 -23 7721.13 606.715  12 
   0  -3 -23 7700.15 656.588  26 
   0   3  23 8221.37 723.187  21 
   3   0  23 7048.73 640.183  21 
  -3   0  23 8832.58 782.639  21 
   0  -3  23 7395.62 635.699  15 
   0   3 -23 6462.91 674.104  13 
   0   3  23 7844.72 657.930  15 
   0  -3 -23 7737.36 770.268  13 
  -3   0  23 6575.70 623.941  15 
   3   0  23 8402.61 623.126  15 
   3   0 -23 7661.19 767.794  13 
   0   3 -25 5794.26 599.592  40 
   3   0 -25 5438.50 580.302  40 
  -3   0 -25 5491.50 577.619  40 
   0  -3 -25 4826.58 460.162  12 
  -3   0 -25 5304.61 482.632  12 
   0   3  25 4508.72 525.954  22 
   3   0  25 5154.64 529.228  21 
   3   0  25 6014.86 600.426  22 
   0   3  25 5354.01 570.801  21 
  -3   0  25 5422.88 588.947  21 
   0  -3  25 5128.60 580.815  21 
   0   3  25 5693.47 560.175  32 
   0  -3 -25 5781.43 643.687  35 
   3   0 -25 4991.61 623.441  35 
   0   3 -25 4859.04 608.027  35 
  -3   0 -25 5108.01 624.506  35 
   0   3  25 5581.24 547.627  15 
  -3   0  25 4754.61 519.772  15 
   0  -3  25 5018.92 497.308  15 
   3   0 -25 6475.55 665.133  13 
  -3   0  27 4092.73 379.916  32 
   3   0  27 4795.76 452.722  32 
   3   0 -27 5908.91 619.635  35 
   0   3  27 4662.82 443.205  32 
   0  -3 -27 5820.84 587.224  35 
   0   3 -27 5772.46 557.353  40 
   0  -3  27 5375.23 501.560  22 
   3   0  27 5835.45 506.590  22 
  -3   0  27 5419.72 504.852  21 
  -3   0  27 4645.36 462.604  22 
   0  -3  27 5505.05 503.599  21 
   0   3  27 4805.38 482.494  22 
   3   0  27 4980.06 465.983  21 
  -3   0  27 4575.49 450.181  15 
  -3  -1   0 397022. 3002.47   8 
   3   1   0 391567. 3996.42   6 
  -3  -1   0 380094. 3112.78   7 
   1  -3   0 387379. 3028.02   2 
  -1   3   0 397783. 3187.46   3 
  -3  -1   0 400108. 6046.30   1 
  -1   3   0 400146. 2707.67   5 
   3   1   2 708042. 4847.34   6 
  -1   3  -2 681556. 3068.26   7 
  -3  -1   2 667061. 4207.97   7 
  -3  -1   2 681047. 4225.19   8 
   3   1  -2 694870. 5124.91   6 
  -3  -1  -2 703940. 3785.73   8 
  -3  -1  -2 689043. 4787.21   7 
   3   1   2 699275. 3190.28   4 
  -3  -1   2 701939. 5233.45   1 
  -1   3  -2 723478. 4628.29   3 
  -1   3  -2 672373. 4643.14   5 
  -1   3   2 668173. 4561.84   3 
  -1   3   2 665821. 3838.15   1 
   3   1  -2 712080. 4154.25   2 
   3   1   2 679730. 3326.09   3 
   1  -3   2 689779. 3221.23   1 
   1  -3  -2 676713. 4750.16   2 
  -3  -1   2 691484. 3811.21   4 
   1  -3   4 5165.17 414.991   8 
  -3  -1  -4 5687.98 453.416   5 
   3   1  -4 4718.18 531.860   6 
  -3  -1   4 4467.58 395.815   8 
  -1   3  -4 5077.44 347.591   7 
  -3  -1   4 6118.84 603.711   1 
   3   1   4 4860.04 335.861   3 
   3   1  -4 5092.91 464.141   2 
   3   1   4 5123.58 421.570   4 
  -3  -1  -4 4745.62 546.195   2 
   1  -3  -4 4127.02 219.209   5 
   1  -3  -4 4739.85 561.912   2 
  -1   3   4 5501.25 511.715   1 
  -3  -1   4 4574.76 449.151   4 
   1  -3   4 5163.92 444.723   1 
  -1   3  -4 5194.02 523.311   5 
   1  -3   6 484221. 3955.95   8 
  -3  -1   6 488382. 4003.53   8 
  -3  -1  -6 506578. 4741.31   5 
  -1   3  -6 475355. 3964.00   7 
   3   1  -6 492962. 5263.04   5 
   1  -3   6 490846. 5131.70   1 
   3   1   6 500103. 4950.19   4 
  -1   3  -6 469228. 5292.87   5 
   3   1   6 479439. 3950.74   3 
   3   1  -6 497236. 5189.47   2 
   1  -3   6 479139. 5321.84   4 
   1  -3  -6 510970. 5939.01   2 
  -3  -1   6 504042. 5302.26   4 
  -1   3   6 475178. 5257.22   4 
  -1   3   6 485234. 5409.61   1 
  -3  -1  -6 502157. 5765.82   2 
   1  -3  -6 482573. 3257.35   5 
  -3  -1   6 493963. 5572.55   1 
  -3  -1  -8 186349. 3292.29   5 
  -1   3  -8 191823. 3047.88   7 
   1  -3   8 185957. 2288.91   8 
   1  -3  -8 194733. 4257.31   2 
   3   1  -8 196409. 3871.28   2 
  -1   3   8 190722. 3854.71   4 
  -3  -1   8 194141. 4119.60   1 
   1  -3   8 203626. 3951.31   1 
  -3  -1  -8 198522. 4231.04   2 
   1  -3   8 190983. 3910.73   4 
   3   1  -8 187997. 3720.66   5 
  -1   3  -8 185878. 3759.06   5 
   1  -3  -8 187889. 2570.38   5 
  -3  -1   8 203179. 3939.57   4 
   3   1   8 201663. 3758.99   4 
  -1   3   8 194228. 4027.29   1 
  -3  -1 -10 90378.4 2571.20   5 
   1  -3 -10 93395.3 2114.71   5 
  -1   3 -10 85843.6 2333.72   7 
  -1   3  10 89833.6 3009.43   4 
  -3  -1  10 95220.7 3267.49   1 
   3   1 -10 88775.7 3016.22   2 
   3   1 -10 92597.5 2884.88   5 
   3   1  10 94651.4 3290.00   1 
   3   1  10 89652.9 2892.45   4 
   1  -3  10 91360.8 3091.09   4 
   1  -3 -10 86558.0 3240.63   2 
  -3  -1  10 90175.6 3068.30   4 
  -1   3 -10 86367.4 2875.77   5 
   1  -3  10 94135.8 3087.56   1 
   3   1  10 87976.7 2329.42   3 
  -1   3  10 87438.2 3158.19   1 
  -3  -1 -10 89642.9 3218.91   2 
  -1   3 -12 41465.7 2210.03   5 
  -1   3 -12 40611.7 1791.99   7 
  -3  -1 -12 41677.9 2216.81   7 
  -3  -1 -12 44926.8 2000.76   5 
   1  -3 -12 42839.9 2545.78   2 
   3   1 -12 43905.8 2209.32   5 
   3   1  12 42177.0 2473.86   1 
   3   1  12 41748.7 2254.12   4 
  -3  -1  12 41158.2 2348.08   4 
   1  -3  12 42261.6 2382.24   1 
   3   1  12 42376.6 1805.69   3 
  -1   3  12 43665.7 2372.96   4 
  -3  -1  12 43067.8 2498.01   1 
  -1   3  12 41726.8 2446.95   1 
   3   1 -12 34723.0 2113.02   2 
   1  -3  12 40411.0 2346.56   4 
  -1   3 -14 193355. 5229.22   5 
  -3  -1 -14 179698. 5027.39   7 
   3   1  14 175810. 5178.26   4 
  -3  -1  14 187195. 5565.69   4 
  -1   3  14 184329. 5750.40   1 
   1  -3  14 181612. 5519.97   1 
   3   1  14 184305. 5798.57   1 
   1  -3  14 183910. 5584.19   4 
   3   1 -14 183293. 5344.73   2 
   1  -3 -14 184732. 5841.28   2 
   3   1 -14 184299. 4874.13   5 
  -3  -1  14 181473. 5696.37   1 
  -3  -1 -16 46009.6 2766.83   7 
  -1   3  16 46616.2 2821.99   3 
   1  -3  16 46484.8 3134.59   4 
   3   1  16 45934.0 2960.64   4 
   1  -3  16 46161.7 3112.65   1 
  -3  -1  16 44984.7 3171.11   1 
  -3  -1  16 45670.5 3069.48   4 
  -1   3  16 48685.9 3337.20   1 
   1  -3 -16 50827.1 3384.50   2 
   3   1  16 46283.4 3271.51   1 
   3   1 -16 47942.5 1438.05  40 
  -3  -1 -16 48554.4 1420.47  40 
   1  -3 -16 45943.9 1414.42  40 
  -1   3 -16 49772.5 1467.08  40 
  -1   3 -16 49529.5 1520.61  35 
   3   1 -16 49453.7 1546.93  35 
  -3  -1 -16 48863.0 1540.49  35 
   1  -3 -16 45675.2 1498.79  35 
  -1   3 -16 47279.4 1437.34  10 
  -1   3 -16 42932.3 1234.30  12 
   3   1 -16 43629.0 1368.20  10 
   1  -3 -16 46798.6 1440.03  26 
  -3  -1  16 47937.4 1344.69  27 
  -3  -1 -16 46449.5 1413.41  26 
  -1   3 -16 47358.1 1493.27  19 
   1  -3 -16 46853.6 1430.82  19 
   3   1 -16 46664.7 1498.58  19 
  -3  -1 -16 48120.9 1498.27  19 
  -1   3 -16 48544.3 1473.42  13 
  -3  -1 -16 48517.3 1529.54  13 
  -1   3  16 47554.3 1344.20  15 
   3   1 -16 46731.4 1485.69  13 
   3   1  16 45916.9 1272.84  15 
   1  -3 -16 47773.1 1506.90  13 
   1  -3  18 80625.3 4512.18   4 
   1  -3  18 83245.6 4616.11   1 
  -3  -1  18 76383.9 4355.40   4 
  -3  -1  18 81797.8 4697.51   1 
  -1   3  18 80377.0 4698.38   1 
   3   1  18 79098.3 4678.40   1 
  -1   3 -18 85803.2 2075.15  40 
   1  -3 -18 79428.6 2002.36  40 
   3   1 -18 79590.8 1993.49  40 
  -3  -1 -18 83691.6 2001.41  40 
  -3  -1 -18 79853.5 2131.65  35 
   3   1 -18 80986.8 2136.55  35 
   1  -3 -18 75012.4 2081.53  35 
  -1   3 -18 80553.2 2109.34  35 
  -3  -1 -18 81455.3 1860.12  12 
  -1   3 -18 78480.3 1752.57  12 
   3   1 -18 80223.4 1976.35  10 
   1  -3 -18 81418.2 2025.57  26 
  -3  -1  18 76597.8 1829.06  27 
  -3  -1 -18 80542.7 1976.63  26 
  -1   3 -18 80974.4 2118.84  19 
   1  -3 -18 78866.6 2030.65  19 
   3   1 -18 75699.7 2052.29  19 
   1  -3 -18 82537.2 2132.98  13 
   3   1 -18 83754.3 2109.36  13 
  -3  -1 -18 77932.9 2095.75  13 
  -1   3  18 79738.2 1860.25  15 
  -1   3 -18 78040.2 2038.92  13 
   3   1  18 77357.4 1752.23  15 
   1  -3 -20 30553.2 1330.44  40 
  -3  -1 -20 31181.1 1330.75  40 
   3   1 -20 31201.2 1327.22  40 
  -1   3 -20 31976.8 1377.07  40 
  -1   3 -20 32787.2 1433.58  35 
   1  -3 -20 29892.4 1413.96  35 
   3   1 -20 28914.4 1390.77  35 
  -3  -1 -20 32801.0 1449.71  35 
  -3  -1 -20 29972.0 1213.45  12 
  -1   3 -20 29623.8 1128.74  12 
  -3  -1  20 30723.3 1221.97  27 
   1  -3 -20 30582.2 1310.97  26 
  -3  -1 -20 30993.3 1284.51  26 
   3   1 -20 31971.6 1427.20  19 
  -1   3  20 33069.2 1352.35  21 
   1  -3 -20 32949.4 1393.41  19 
  -1   3 -20 30534.8 1350.05  13 
  -3  -1  20 29806.3 1252.14  15 
  -1   3  20 29540.9 1207.76  15 
   1  -3 -20 31450.6 1431.47  13 
   3   1  20 29751.8 1158.25  15 
   1  -3  20 30793.0 1227.43  15 
  -3  -1 -20 33067.7 1455.16  13 
   3   1 -20 32674.1 1421.46  13 
   3   1 -22 19761.9 1093.34  40 
   1  -3 -22 21194.5 1150.33  40 
  -1   3 -22 21868.4 1157.86  40 
  -3  -1 -22 20595.1 1093.95  40 
   1  -3 -22 20568.0 1191.00  35 
  -3  -1 -22 21818.3 1228.06  35 
  -1   3 -22 19768.2 1168.04  35 
   3   1 -22 20450.1 1188.05  35 
   1  -3 -22 19295.2 932.394  12 
  -3  -1 -22 18763.2 955.588  12 
  -1   3 -22 18589.0 903.210  12 
   1  -3 -22 20872.3 1066.37  26 
  -3  -1  22 19647.5 967.016  27 
   3   1  22 21743.0 1090.42  21 
   3   1 -22 21204.4 1201.61  19 
  -1   3  22 21723.8 1124.08  21 
   3   1  22 18158.8 908.516  15 
   1  -3  22 19852.5 987.006  15 
  -1   3 -22 20019.9 1127.66  13 
   1  -3 -22 20924.5 1195.83  13 
  -3  -1 -22 22421.1 1230.66  13 
  -1   3  22 19187.9 998.748  15 
  -3  -1  22 19754.8 1054.04  15 
   3   1 -22 19569.9 1139.00  13 
  -3  -1 -24 7371.83 670.790  40 
   1  -3 -24 7707.18 706.793  40 
  -1   3 -24 7502.08 698.994  40 
   3   1 -24 7842.29 711.771  40 
  -3  -1 -24 7320.10 581.317  12 
   1  -3 -24 6438.37 548.149  12 
   1  -3 -24 7486.10 762.759  35 
  -3  -1 -24 7874.77 767.132  35 
   3   1 -24 6060.16 681.982  35 
  -1   3 -24 6505.42 701.382  35 
  -1   3  24 8167.09 712.363  21 
   3   1  24 7972.01 672.583  21 
  -3  -1  24 7355.25 688.132  21 
  -1   3  24 7253.28 644.795  22 
   3   1  24 6522.72 611.719  22 
   1  -3  24 7355.18 684.861  21 
  -3  -1  24 7121.25 633.742  15 
   1  -3  24 6966.35 591.151  15 
  -1   3  24 8186.37 648.700  15 
   1  -3 -24 7089.70 708.913  13 
   3   1 -24 6231.66 686.508  13 
   3   1 -26 10593.8 735.435  40 
  -1   3 -26 10059.4 731.973  40 
  -3  -1 -26 8741.45 557.381  12 
  -1   3  26 9483.76 670.368  22 
   1  -3  26 8885.84 659.016  22 
  -1   3  26 9212.86 693.747  21 
   3   1  26 9983.92 672.112  22 
   1  -3  26 9532.85 688.633  21 
   3   1  26 9800.35 650.050  21 
  -3  -1  26 9938.78 705.369  21 
  -3  -1  26 8209.09 635.401  22 
  -1   3  26 8035.11 588.237  15 
  -3  -1  26 9442.53 656.935  15 
   3   1 -26 9572.79 775.978  35 
  -1   3  26 7853.02 580.275  32 
   1  -3 -26 9695.46 776.011  35 
   3   1  26 8823.57 629.169  32 
  -2   3   1 1213.30 180.573   5 
   3   2  -1 946.663 314.230   6 
  -2   3  -1 1041.60 206.886   7 
  -3  -2  -1 1124.76 248.810   7 
  -3  -2   1 1214.64 228.593   8 
  -3  -2  -1 1363.86 224.158   8 
   3   2   1 1022.71 272.779   6 
  -3  -2   1 1294.01 215.429   7 
  -3  -2   1 1387.11 447.203   1 
  -2   3   1 1129.38 147.278   1 
   2  -3  -1 976.431 260.716   2 
  -2   3  -1 1189.14 218.103   3 
  -2   3  -1 800.280 215.736   5 
   3   2   1 1198.96 235.373   3 
   3   2   3 940.359 267.384   6 
   3   2  -3 721.583 290.450   6 
  -3  -2   3 744.153 230.602   8 
  -3  -2  -3 1080.89 198.273   8 
  -3  -2   3 645.362 165.336   7 
  -2   3  -3 928.354 201.262   7 
   2  -3  -3 783.181 301.874   2 
  -2   3  -3 707.220 272.327   5 
   3   2  -3 819.544 184.696   2 
   3   2   3 823.262 192.513   3 
  -2   3   3 789.637 222.377   1 
  -3  -2   3 666.963 227.707   4 
  -3  -2   3 723.212 328.548   1 
  -3  -2  -3 531.964 236.229   2 
   2  -3   3 775.330 186.675   1 
  -3  -2   5 87122.6 1754.52   8 
  -3  -2  -5 96910.4 1810.96   5 
  -3  -2  -5 91874.5 1232.72   8 
  -2   3  -5 88971.7 1702.01   7 
   2  -3  -5 87054.3 1373.73   5 
   2  -3   5 93817.5 2014.55   1 
  -2   3   5 88514.3 2128.88   1 
  -3  -2   5 89346.2 2131.59   4 
  -2   3   5 93459.6 2183.40   4 
   3   2   5 90269.8 1748.87   3 
  -3  -2  -5 92621.1 2336.66   2 
   3   2   5 92712.6 1967.64   4 
   3   2  -5 93514.7 1903.11   2 
  -2   3  -5 90932.5 2218.58   5 
   2  -3  -5 92314.9 2397.34   2 
  -3  -2   5 94037.0 2313.73   1 
  -3  -2  -7 3144.44 419.197   5 
  -2   3  -7 3041.50 412.590   7 
   2  -3   7 3284.92 340.701   8 
  -3  -2   7 3674.76 400.007   8 
  -3  -2   7 3427.53 589.818   1 
   3   2   7 3261.34 486.089   4 
  -2   3  -7 3528.37 555.772   5 
   3   2  -7 2900.31 469.529   2 
   2  -3   7 3615.18 540.350   1 
  -2   3   7 3086.57 546.020   4 
   2  -3   7 3659.17 554.119   4 
   3   2   7 3073.87 400.964   3 
   2  -3  -7 2066.02 553.389   2 
   2  -3  -7 3035.46 330.178   5 
  -2   3   7 2861.95 541.969   1 
  -3  -2   7 3213.27 526.705   4 
  -3  -2  -7 2513.25 513.352   2 
   3   2  -7 3118.08 532.642   5 
  -2   3  -9 12116.0 881.411   7 
  -2   3  -9 12232.1 1061.22   5 
  -3  -2  -9 12162.2 874.210   5 
   2  -3   9 8767.63 432.902   8 
  -2   3   9 11543.3 1070.59   4 
   3   2   9 11960.3 1159.24   1 
   3   2  -9 11688.4 1047.79   5 
  -3  -2   9 11150.8 1058.61   4 
   3   2   9 11949.4 858.804   3 
   2  -3   9 11001.9 1026.77   1 
   2  -3   9 10996.4 1045.45   4 
  -3  -2  -9 11150.3 1139.08   2 
   3   2  -9 10695.2 964.199   2 
  -3  -2   9 13675.7 1210.24   1 
   2  -3  -9 11677.1 1183.68   2 
  -2   3   9 11088.4 1088.70   1 
   2  -3  -9 11211.3 712.897   5 
   3   2   9 11345.2 993.250   4 
  -3  -2 -11 7017.59 739.250   5 
  -2   3 -11 5699.65 852.778   5 
  -2   3 -11 6264.87 725.339   7 
   2  -3  11 6998.34 980.736   1 
   3   2  11 6503.03 987.919   1 
   2  -3  11 7275.98 983.371   4 
   3   2  11 6431.48 725.757   3 
   3   2  11 6421.16 897.081   4 
  -3  -2  11 7487.77 1003.92   4 
   2  -3 -11 6623.42 1047.75   2 
  -3  -2 -11 6704.15 999.197   2 
  -3  -2  11 7083.94 998.859   1 
   3   2 -11 6897.11 915.329   2 
  -2   3  11 6117.59 952.960   1 
   3   2 -11 6470.71 870.435   5 
  -2   3  11 6827.35 959.649   4 
  -3  -2 -13 129.796 342.093   7 
   2  -3  13 74.5227 382.755   4 
  -2   3  13 278.850 413.925   1 
  -3  -2  13 603.853 501.865   1 
   3   2 -13 322.212 473.984   5 
   3   2  13-84.6676 330.184   4 
   2  -3  13 41.5247 427.760   1 
   2  -3 -13 291.906 456.965   2 
  -2   3 -13 272.629 368.606   5 
  -3  -2  13-133.994 444.440   4 
   3   2  13-403.199 455.202   1 
   3   2 -13 89.9759 342.796   2 
  -3  -2 -15 1772.63 662.942   7 
   3   2  15 1880.44 778.277   1 
  -3  -2  15 737.877 536.256   4 
   2  -3 -15 1544.79 664.962   2 
  -3  -2  15 2373.80 812.426   1 
  -2   3  15 1828.04 726.666   1 
   3   2 -15 923.849 473.822   5 
  -2   3 -15 1343.30 538.336   5 
   2  -3  15 1840.49 650.686   4 
   2  -3  15 844.751 549.417   1 
   2  -3  17-348.592 473.602   4 
  -3  -2  17 658.036 518.092   4 
   3   2  17 1109.23 731.645   1 
  -3  -2  17-378.412 517.957   1 
   2  -3  17-807.218 601.016   1 
   2  -3 -17 112.725 507.761   2 
  -2   3  17 1371.45 749.110   1 
   2  -3 -17 531.003 288.921  40 
   3   2 -17 586.252 283.813  40 
  -2   3 -17 388.666 257.316  40 
  -3  -2 -17 614.550 285.842  40 
  -3  -2 -17 514.643 308.285  35 
   3   2 -17-122.663 331.778  35 
   2  -3 -17 579.593 322.908  35 
  -2   3 -17 576.377 322.865  35 
  -2   3 -17 583.408 277.447  13 
   3   2 -17 747.025 322.606  10 
  -3  -2 -17 686.469 330.204  13 
  -2   3 -17 592.826 310.054  10 
   3   2 -17 804.378 338.531  13 
  -2   3 -17 327.666 234.354  12 
   2  -3 -17 502.745 311.896  13 
   2  -3 -17 180.431 235.168  26 
  -3  -2 -17 555.754 272.874  26 
  -2   3  17 695.398 255.802  27 
   3   2 -17 396.830 310.958  19 
  -2   3 -17 249.326 275.786  19 
   2  -3 -17 19.4228 337.845  19 
   3   2  17 222.593 230.282  15 
  -2   3  17 344.710 248.432  15 
   3   2  19-1456.84 782.031   6 
  -3  -2  19-674.970 668.875   4 
  -3  -2  19-2706.41 997.655   1 
   3   2  19 1885.15 826.390   1 
   2  -3  19 527.277 540.743   4 
  -2   3  19 347.372 605.394   1 
   2  -3  19 1665.97 767.449   1 
  -3  -2 -19 678.559 325.203  40 
  -2   3 -19-61.6559 374.008  40 
   2  -3 -19 676.869 325.651  40 
   3   2 -19 165.603 345.823  40 
  -2   3 -19 412.615 343.769  35 
  -3  -2 -19 609.232 376.208  35 
   3   2 -19 417.658 354.507  35 
   2  -3 -19 315.741 342.205  35 
   3   2 -19 625.116 355.060  10 
  -3  -2 -19 345.508 272.754  12 
  -2   3 -19 209.685 269.866  12 
   2  -3 -19 160.350 379.146  13 
   3   2 -19 419.358 302.341  13 
  -3  -2  19 267.880 275.712  27 
  -2   3  19 45.9806 260.471  27 
  -3  -2 -19 90.6827 264.138  26 
   2  -3 -19 577.665 259.987  26 
   2  -3 -19-193.310 376.453  19 
  -2   3  19 229.533 306.895  21 
   3   2 -19 562.997 366.164  19 
  -2   3  19 764.256 305.459  15 
   3   2  19 124.278 278.349  15 
  -2   3 -19-108.047 359.615  13 
  -3  -2 -19 477.539 361.239  13 
  -2   3 -21 1490.46 432.957  40 
   2  -3 -21 2274.31 490.980  40 
   3   2 -21 1926.54 442.595  40 
  -3  -2 -21 1586.66 444.691  40 
   2  -3 -21 1507.61 493.894  35 
  -3  -2 -21 1956.72 517.400  35 
  -2   3 -21 1595.34 474.557  35 
   3   2 -21 1534.30 442.380  35 
   2  -3 -21 1702.94 366.034  12 
   3   2 -21 1800.98 473.763  13 
  -2   3 -21 1712.26 373.498  12 
  -3  -2 -21 1611.15 389.164  12 
   2  -3 -21 1699.83 472.687  13 
  -3  -2 -21 1867.82 387.779  26 
  -3  -2  21 2564.80 433.695  27 
   2  -3 -21 1703.41 394.156  26 
   3   2 -21 1948.54 501.117  19 
  -2   3  21 2166.31 462.919  21 
   3   2  21 1678.24 407.514  21 
  -3  -2  21 925.167 344.616  15 
  -2   3  21 1741.19 409.683  15 
  -3  -2 -21 2398.05 529.322  13 
   3   2  21 1519.76 336.762  15 
   2  -3  21 1454.75 344.465  15 
  -2   3 -21 1411.39 427.768  13 
  -2   3 -23 1531.79 445.204  40 
  -3  -2 -23 739.999 384.277  40 
   3   2 -23 1357.37 407.814  40 
   2  -3 -23 1385.56 421.221  40 
   3   2 -23 285.492 334.455  35 
   2  -3 -23 1623.78 491.383  35 
  -2   3 -23 609.437 393.742  35 
  -3  -2 -23 1190.35 453.408  35 
   2  -3 -23 1221.37 305.624  12 
  -2   3 -23 1264.57 319.960  12 
  -3  -2 -23 1545.22 360.701  12 
  -3  -2  23 1266.61 306.633  27 
   2  -3 -23 1186.03 345.906  26 
   3   2  23 688.407 343.123  21 
  -3  -2  23 1108.90 402.532  21 
  -2   3  23 1355.64 426.901  21 
   3   2  23 1246.11 325.718  15 
  -2   3  23 1344.56 372.056  15 
   3   2 -23 823.140 368.565  13 
   2  -3 -23 1057.10 375.302  13 
  -3  -2  23 1217.08 379.783  15 
   2  -3  23 1536.59 364.051  15 
   3   2 -25-250.617 314.607  40 
  -2   3 -25 80.8351 299.234  40 
  -3  -2 -25 440.055 266.510  12 
   3   2  25 203.517 283.108  22 
   3   2  25 126.472 272.626  21 
   2  -3  25 249.224 303.582  21 
  -2   3  25 446.593 322.295  21 
  -2   3  25 89.8512 280.067  22 
  -3  -2  25 26.5938 312.145  21 
   2  -3 -25 283.073 334.043  35 
  -3  -2 -25 388.766 362.035  35 
   3   2 -25-12.9094 321.106  35 
  -2   3 -25 126.833 321.133  35 
  -2   3  25 481.286 274.467  32 
   2  -3 -25 527.440 354.795  13 
  -2   3  25 494.692 300.858  15 
  -3  -2  25 242.100 282.442  15 
   3   2 -25-13.1395 357.208  13 
  -2   3  27 434.251 220.139  32 
   3   2 -27-61.8906 286.461  35 
   3   2  27-75.0491 227.013  32 
   2  -3 -27 573.283 323.994  35 
  -3  -2  27-43.9014 175.284  32 
  -2   3 -27 8.56257 257.627  40 
   2  -3  27-271.051 264.902  22 
   2  -3  27 191.995 238.786  21 
  -3  -2  27 26.0489 225.748  22 
  -2   3  27 171.211 237.816  22 
   3   2  27 233.740 241.621  22 
  -3  -2  27 189.621 232.438  21 
  -2   3  27-187.368 225.593  15 
  -3  -2  27-241.774 265.616  15 
   3  -3   0 322359. 2378.42   6 
  -3  -3   0 320203. 2931.86   7 
   3   3   0 329560. 4180.48   6 
  -3   3   0 317281. 3090.25   5 
  -3  -3   0 326378. 3218.03   8 
  -3   3   0 327495. 3320.12   7 
  -3   3   0 320118. 2869.04   3 
   3   3   0 312456. 3444.12   3 
   3   3   2 114272. 2154.10   6 
  -3  -3  -2 112814. 1797.60   8 
   3   3  -2 111518. 2324.36   6 
  -3  -3   2 110443. 1563.27   7 
  -3   3  -2 115560. 1874.05   7 
  -3  -3   2 113268. 1998.92   8 
  -3   3  -2 111396. 2093.33   5 
   3  -3  -2 108314. 1124.37   6 
   3   3   2 110266. 1958.02   3 
   3  -3  -2 114135. 2304.28   2 
  -3   3  -2 115436. 1676.35   3 
  -3   3   2 110783. 1736.44   1 
   3   3  -2 113121. 1112.09   2 
  -3  -3  -2 105532. 1972.56   2 
  -3  -3   2 115075. 2570.02   1 
  -3  -3   4 110418. 2080.60   8 
  -3  -3  -4 112029. 1651.09   8 
   3   3   4 113962. 2303.18   6 
  -3   3  -4 114742. 1996.02   7 
   3   3  -4 111920. 2566.25   6 
  -3   3  -4 114322. 2398.88   5 
  -3  -3  -4 107772. 2370.18   2 
   3   3   4 107421. 1981.17   3 
  -3   3   4 109028. 2166.54   1 
  -3  -3   4 111545. 2445.03   1 
   3  -3  -4 111593. 2543.90   2 
   3   3  -4 113116. 1645.21   2 
  -3   3  -6 178219. 2811.34   7 
  -3   3  -6 174344. 3354.08   5 
  -3  -3   6 165475. 2659.11   8 
  -3  -3  -6 187260. 2526.81   5 
   3   3   6 171815. 3019.47   4 
   3   3   6 172810. 2817.19   3 
  -3   3   6 178699. 3288.11   4 
   3  -3   6 170577. 3132.62   4 
   3   3  -6 177503. 2772.10   2 
  -3  -3   6 177904. 3316.37   4 
  -3  -3   6 176871. 3463.85   1 
  -3  -3  -6 170316. 3484.82   2 
   3  -3   6 172264. 3061.89   1 
  -3   3   6 169675. 3297.50   1 
   3  -3  -6 178186. 3685.96   2 
   3   3  -6 169482. 3396.35   5 
  -3   3  -8 151638. 2935.56   7 
  -3  -3  -8 161763. 2690.17   5 
  -3   3  -8 153897. 3519.43   5 
   3  -3   8 150756. 2217.22   8 
  -3  -3   8 169281. 2821.67   8 
  -3   3   8 154548. 3641.37   1 
  -3   3   8 155008. 3548.68   4 
  -3  -3   8 160254. 3655.15   4 
   3  -3  -8 155281. 3903.62   2 
   3   3  -8 151162. 3579.68   5 
   3   3   8 156622. 2991.72   3 
  -3  -3   8 159502. 3764.95   1 
  -3  -3  -8 159411. 3864.26   2 
   3   3   8 155823. 3367.01   4 
   3  -3  -8 147141. 2539.52   5 
   3  -3   8 159626. 3514.38   1 
   3   3  -8 150953. 3072.48   2 
   3  -3   8 153705. 3453.70   4 
  -3   3 -10 36478.4 1910.56   5 
  -3  -3  10 35102.0 1266.14   8 
  -3  -3 -10 38547.4 1491.29   5 
  -3   3 -10 36756.9 1632.21   7 
   3   3  10 36495.5 2142.97   1 
  -3  -3  10 32500.8 1876.79   4 
   3  -3 -10 38354.4 2217.71   2 
  -3  -3 -10 32040.7 1948.16   2 
  -3   3  10 32805.1 1932.07   1 
   3  -3  10 35753.5 1928.89   4 
   3  -3 -10 35156.2 1392.46   5 
  -3  -3  10 38056.9 2102.70   1 
  -3   3  10 36018.3 1940.92   4 
   3   3 -10 34385.7 1931.39   5 
   3  -3  10 39702.4 2033.18   1 
   3   3 -10 37150.9 1782.53   2 
   3   3  10 36179.4 1876.73   4 
   3   3  10 36847.2 1657.26   3 
  -3   3 -12 71980.5 2502.73   7 
  -3   3 -12 78402.4 3062.58   5 
  -3  -3  12 76292.8 3326.58   1 
   3   3 -12 76897.6 3132.53   5 
   3   3 -12 69845.5 2766.07   2 
   3  -3  12 76135.8 3204.02   1 
   3   3  12 78808.4 3477.88   1 
  -3   3  12 73133.4 3149.07   4 
   3  -3  12 77389.0 3185.11   4 
  -3  -3  12 70663.5 3142.07   4 
   3  -3 -12 74138.4 3428.49   2 
   3   3  12 74563.0 3029.24   4 
  -3   3  12 77415.4 3352.62   1 
  -3  -3 -12 77122.8 3410.49   2 
   3   3  12 73638.5 2576.47   3 
  -3  -3 -14 41180.5 2555.28   7 
  -3   3 -14 44673.3 2533.21   5 
   3  -3 -14 41685.8 2853.51   2 
   3   3  14 39917.6 2797.05   1 
   3   3 -14 45263.7 2631.08   5 
   3  -3  14 42708.3 2726.36   1 
  -3  -3  14 44421.0 2855.00   1 
  -3   3  14 41905.2 2827.50   1 
   3  -3  14 41610.1 2645.65   4 
  -3  -3  14 42267.3 2725.25   4 
  -3  -3 -16 39915.1 2751.44   7 
  -3  -3  16 34563.1 2754.54   4 
   3  -3  16 39211.8 2917.05   1 
   3  -3 -16 39488.0 3058.56   2 
  -3   3  16 41368.5 2779.86   3 
   3  -3  16 39465.5 2856.70   4 
  -3   3  16 38577.7 2985.39   1 
  -3  -3  16 41319.3 3043.52   1 
   3   3  16 38106.3 3039.19   1 
   3  -3 -16 40390.9 1340.30  40 
  -3   3 -16 42403.7 1348.95  40 
   3   3 -16 41113.1 1348.03  40 
  -3  -3 -16 42402.3 1344.34  40 
   3  -3 -16 41330.7 1463.50  35 
  -3   3 -16 41173.6 1419.40  35 
   3   3 -16 39477.1 1380.44  35 
  -3  -3 -16 39804.3 1401.68  35 
   3  -3 -16 38396.1 1375.77  13 
  -3   3 -16 40322.3 1214.42  12 
   3   3 -16 38584.5 1328.14  10 
  -3  -3 -16 42081.3 1358.29  26 
   3  -3 -16 38585.0 1360.15  26 
  -3   3  16 38876.5 1192.51  27 
   3   3 -16 39446.7 1397.35  19 
   3  -3 -16 38680.3 1333.53  19 
  -3   3 -16 39524.3 1388.02  19 
  -3   3  16 40115.9 1254.77  15 
  -3   3 -16 41231.6 1389.10  13 
   3   3  16 38052.1 1178.73  15 
   3   3 -16 38535.5 1330.26  13 
  -3  -3 -16 39588.8 1396.54  13 
   3   3  18 24592.0 2425.72   6 
   3  -3  18 25393.4 2506.54   4 
  -3   3  18 27344.9 2769.49   1 
   3   3  18 29219.0 2918.00   1 
  -3  -3  18 26038.5 2657.70   1 
  -3  -3  18 29536.2 2811.13   4 
   3  -3  18 25093.6 2553.33   1 
   3  -3 -18 28034.3 2803.63   2 
  -3  -3 -18 27608.1 1185.36  40 
   3  -3 -18 25579.3 1164.31  40 
   3   3 -18 26061.1 1174.62  40 
  -3   3 -18 25272.8 1156.73  40 
   3  -3 -18 26408.1 1273.59  35 
  -3   3 -18 26854.3 1255.92  35 
   3   3 -18 26330.2 1231.74  35 
  -3  -3 -18 26620.1 1251.57  35 
   3   3 -18 26325.7 1207.45  10 
  -3   3 -18 26776.0 1076.82  12 
   3  -3 -18 26780.3 1215.01  26 
  -3  -3 -18 28095.9 1188.17  26 
  -3   3  18 25715.4 1048.92  27 
  -3  -3  18 25758.6 1106.34  27 
   3  -3 -18 25303.9 1172.34  19 
   3   3 -18 27487.8 1258.55  19 
  -3   3  18 27462.0 1129.61  15 
   3   3 -18 27091.4 1215.31  13 
   3   3  18 24965.6 1022.55  15 
  -3   3 -18 26382.7 1216.87  13 
   3  -3 -18 26634.0 1247.94  13 
  -3  -3 -18 27244.6 1270.70  13 
  -3   3 -20 15244.6 962.962  40 
  -3  -3 -20 15632.6 961.705  40 
   3  -3 -20 15783.3 977.055  40 
   3   3 -20 15306.6 957.127  40 
  -3  -3 -20 16026.3 1060.02  35 
   3   3 -20 14662.7 995.982  35 
   3  -3 -20 16031.4 1070.49  35 
  -3   3 -20 16105.3 1042.30  35 
  -3  -3 -20 16403.4 914.278  12 
  -3   3 -20 14694.5 839.101  12 
   3   3 -20 15703.2 998.499  10 
  -3  -3 -20 16267.1 968.488  26 
   3  -3 -20 14953.0 932.336  26 
  -3  -3  20 15499.8 899.527  27 
  -3   3  20 14163.9 815.768  27 
  -3   3  20 17042.9 1004.28  21 
   3  -3 -20 14726.3 947.982  19 
   3   3 -20 15154.5 1022.49  19 
   3   3  20 14984.2 913.406  21 
   3  -3 -20 14693.7 998.763  13 
   3   3  20 14629.9 831.162  15 
   3  -3  20 13987.1 814.688  15 
  -3   3  20 16346.1 926.320  15 
   3   3 -20 14408.0 964.590  13 
  -3   3 -20 14416.1 970.860  13 
  -3  -3 -20 16176.5 1049.57  13 
  -3   3 -22 11554.9 855.788  40 
   3  -3 -22 10703.2 836.621  40 
   3   3 -22 11129.8 855.798  40 
  -3  -3 -22 10505.9 823.104  40 
  -3   3 -22 10850.2 893.409  35 
   3  -3 -22 11324.6 940.898  35 
  -3  -3 -22 11368.0 930.710  35 
   3   3 -22 11322.4 896.010  35 
  -3   3 -22 11131.2 743.270  12 
   3  -3 -22 9513.56 653.810  12 
  -3  -3 -22 9910.94 724.089  12 
  -3  -3  22 10237.8 751.820  27 
   3  -3 -22 10427.7 767.035  26 
  -3  -3 -22 10865.1 798.768  26 
  -3   3  22 11885.7 868.479  21 
   3   3 -22 12625.3 963.235  19 
   3   3  22 12045.7 828.796  21 
   3   3 -22 10655.8 837.309  13 
   3  -3  22 10291.1 693.008  15 
  -3  -3  22 10066.3 779.634  15 
  -3   3  22 10094.2 755.275  15 
   3   3  22 10687.3 719.980  15 
   3  -3 -22 11734.2 938.151  13 
  -3  -3 -22 11611.5 924.740  13 
  -3  -3 -24 6655.01 662.826  40 
  -3   3 -24 7022.80 659.452  40 
   3   3 -24 7695.07 702.076  40 
   3  -3 -24 6487.72 647.773  40 
   3   3 -24 5948.17 683.579  35 
   3  -3 -24 6368.31 705.209  35 
  -3  -3 -24 6792.77 733.707  35 
  -3   3 -24 5052.31 643.685  35 
  -3  -3 -24 5395.74 522.877  12 
  -3   3 -24 4803.72 471.050  12 
  -3  -3  24 5771.51 529.941  27 
   3   3  24 6259.24 597.214  21 
  -3   3  24 5682.51 596.110  22 
   3   3  24 4932.08 564.580  22 
  -3  -3  24 6635.28 674.417  21 
  -3   3  24 6896.95 657.672  21 
   3  -3  24 6872.03 645.950  21 
   3   3 -24 6207.36 663.112  13 
   3  -3 -24 6034.96 680.351  13 
  -3   3  24 6370.96 607.763  15 
  -3  -3  24 6192.65 607.034  15 
   3   3 -26 3654.55 489.867  40 
  -3   3 -26 3127.96 449.562  40 
  -3  -3 -26 2127.05 337.650  12 
   3  -3  26 2489.26 377.224  22 
  -3  -3  26 2615.40 426.779  21 
   3   3  26 2582.23 392.629  21 
   3   3  26 2502.23 400.839  22 
  -3   3  26 2380.64 383.846  22 
   3  -3  26 2973.51 416.068  21 
  -3   3  26 3269.37 464.347  21 
  -3  -3  26 2732.89 417.165  15 
  -3   3  26 3005.06 420.890  15 
   3   3  26 3129.02 434.975  32 
  -3   3  26 2140.15 332.650  32 
   3  -3 -26 3208.39 527.301  35 
   3   3 -26 2272.56 418.451  35 
  -3  -4  -1 3163.68 400.114   8 
   4  -3  -1 3849.86 471.290   6 
  -4   3   1 2875.22 435.053   7 
   3   4  -1 3143.86 477.841   6 
  -3  -4   1 2828.62 285.110   7 
  -3  -4   1 2707.24 383.898   8 
   3   4   1 2724.98 467.377   6 
  -4   3  -1 2860.57 403.220   5 
  -4   3  -1 2695.49 398.006   7 
  -4   3  -1 2908.14 293.675   3 
  -3  -4   1 2449.67 628.464   1 
  -4   3   1 2647.92 369.714   1 
   3   4   1 2714.33 403.468   3 
   4  -3  -1 2779.47 493.728   2 
  -3  -4  -1 2899.65 314.855   2 
  -3  -4   3 48048.8 1462.00   8 
  -3  -4  -3 47260.1 1263.64   8 
  -3  -4   3 41851.5 838.033   7 
   3   4  -3 44986.0 1626.42   6 
  -4   3  -3 46146.4 1374.67   7 
   3   4   3 46756.9 1476.17   6 
   4  -3  -3 46140.6 1048.59   6 
  -4   3  -3 46483.3 1537.67   5 
  -4   3  -3 46721.1 914.932   3 
  -4   3   3 46325.1 1373.58   1 
   4  -3  -3 45846.0 1701.76   2 
  -3  -4  -3 45265.3 1467.39   2 
  -3  -4   3 47623.2 1698.15   1 
   3   4   3 45576.0 1405.79   3 
  -3  -4   5 3258.68 465.697   8 
  -4   3  -5 4529.16 500.201   7 
   3   4  -5 4208.32 605.283   6 
  -3  -4  -5 3695.05 342.238   8 
   3   4   5 3972.57 522.275   6 
  -4   3  -5 3869.64 549.926   5 
   3   4  -5 3937.73 558.950   5 
   4  -3  -5 3543.39 612.006   2 
   3   4   5 3598.78 468.469   3 
   4  -3   5 3093.77 434.411   4 
  -3  -4   5 3373.75 546.521   1 
  -4   3   5 3854.67 524.576   1 
   3   4  -5 3471.68 333.174   2 
  -3  -4  -5 3423.47 524.759   2 
  -3  -4   7 20546.9 1045.38   8 
  -4   3  -7 18739.2 1231.13   5 
  -3  -4  -7 17304.8 586.907   8 
  -4   3  -7 20090.6 1086.88   7 
   3   4   7 20605.2 1109.66   3 
   4  -3  -7 19372.1 1375.17   2 
  -4   3   7 19832.5 1229.75   4 
  -3  -4  -7 18054.2 1309.03   2 
   3   4  -7 17915.4 928.300   2 
  -4   3   7 19106.8 1237.88   1 
   4  -3   7 18607.2 1131.52   4 
  -3  -4   7 20163.2 1293.18   1 
   3   4  -7 19428.0 1300.96   5 
  -3  -4   7 19502.3 1266.90   4 
   4  -3   7 21222.2 1226.24   1 
   4  -3   9 28233.0 943.342   8 
  -4   3  -9 31686.0 1515.08   7 
  -3  -4  -9 34371.0 1227.30   5 
  -4   3  -9 32900.8 1776.19   5 
  -3  -4   9 31684.4 1335.37   8 
   3   4  -9 33826.7 1864.84   5 
   4  -3  -9 31214.1 1944.44   2 
   3   4  -9 31215.8 1466.83   2 
  -3  -4   9 31686.4 1815.34   4 
  -3  -4   9 33428.8 1882.17   1 
  -4   3   9 31683.3 1756.38   4 
   4  -3   9 27512.8 1588.49   4 
  -3  -4  -9 30340.0 1884.74   2 
   4  -3  -9 32231.6 1364.84   5 
   3   4   9 31495.3 1532.18   3 
  -4   3   9 31855.4 1819.77   1 
   4  -3   9 31979.5 1742.21   1 
  -4   3 -11 44234.8 1947.73   7 
  -4   3 -11 41699.4 2162.21   5 
  -3  -4  11 44700.0 2414.92   4 
   3   4  11 43149.9 1956.80   3 
   3   4  11 47133.3 2596.95   1 
  -3  -4 -11 44740.1 2521.94   2 
   4  -3 -11 41485.3 2486.28   2 
   3   4 -11 46448.0 2426.32   5 
   4  -3 -11 44435.5 1717.68   5 
   4  -3  11 48179.3 2367.54   4 
  -4   3  11 47351.7 2513.71   1 
   3   4 -11 42808.0 1980.59   2 
   4  -3  11 44746.2 2346.84   1 
  -4   3  11 44045.6 2332.57   4 
  -3  -4  11 44194.4 2414.13   1 
  -4   3 -13 22269.0 1773.30   5 
  -4   3 -13 18971.5 1407.80   7 
  -3  -4 -13 22292.7 2001.00   2 
   4  -3  13 21457.0 1789.96   4 
  -4   3  13 21905.0 1922.47   1 
   4  -3 -13 20609.9 1987.85   2 
   3   4  13 20694.3 1951.24   1 
  -3  -4  13 20911.8 1883.20   4 
   3   4 -13 20116.5 1745.36   5 
   4  -3  13 22182.1 1882.53   1 
  -3  -4  13 20426.5 1892.50   1 
   3   4  13 20130.0 1469.87   3 
   3   4  15 27577.1 2223.29   6 
  -3  -4 -15 28631.3 2289.58   7 
  -4   3 -15 28725.3 2135.32   5 
   3   4 -15 28593.3 2268.50   5 
   4  -3  15 28593.4 2297.69   4 
  -3  -4  15 31303.9 2530.76   4 
   4  -3  15 29341.3 2409.91   1 
   3   4  15 27870.4 2514.75   1 
  -3  -4  15 30873.1 2541.36   1 
  -4   3  15 25808.4 2345.19   1 
   4  -3 -15 26304.8 2435.11   2 
   4  -3 -15 29691.8 1086.65  40 
  -4   3 -15 29922.5 1091.81  40 
  -3  -4 -15 30183.6 1104.58  40 
   3   4 -15 27109.0 1066.12  40 
  -4   3 -15 29709.2 1171.67  35 
  -3  -4 -15 27359.3 1120.27  35 
   4  -3 -15 29358.6 1211.04  35 
   4  -3 -15 29514.7 1176.29  13 
  -3  -4 -15 30032.7 1122.46  26 
  -4   3 -15 28383.2 1155.53  19 
   3   4 -15 27541.1 1131.11  19 
  -3  -4 -15 29805.1 1176.60  13 
  -4   3  15 30627.1 1069.34  15 
  -3  -4 -17 9965.07 1445.17   7 
   3   4  17 9204.54 1440.67   6 
   4  -3 -17 11164.7 1744.78   2 
  -3  -4  17 11234.2 1737.46   1 
   4  -3  17 10839.9 1647.86   1 
   4  -3  17 10085.4 1541.03   4 
  -3  -4  17 10991.8 1724.77   4 
  -4   3  17 10302.3 1520.64   3 
   3   4  17 10441.3 1745.81   1 
  -4   3  17 9907.09 1612.55   1 
  -4   3 -17 9897.13 701.673  40 
   3   4 -17 10231.8 744.943  40 
   4  -3 -17 10626.6 746.861  40 
  -3  -4 -17 11286.3 754.375  40 
  -3  -4 -17 9994.69 775.094  35 
  -4   3 -17 10416.8 793.028  35 
   4  -3 -17 10009.0 806.313  35 
   3   4 -17 11116.8 802.419  35 
   3   4 -17 10307.5 774.489  10 
  -4   3 -17 10993.8 706.012  12 
   4  -3 -17 10527.2 799.170  13 
  -3  -4 -17 11023.1 760.877  26 
   4  -3 -17 10733.7 774.992  26 
  -4   3  17 10249.3 667.802  27 
   3   4  17 10702.8 716.519  21 
   4  -3 -17 10676.0 768.874  19 
   3   4 -17 10587.2 791.777  19 
  -3  -4  17 10230.9 674.458  20 
  -3  -4 -17 9715.22 767.296  13 
  -4   3 -17 11040.0 793.983  13 
  -4   3  17 10724.2 712.354  15 
   3   4  17 11330.5 705.657  15 
   3   4 -17 10687.4 756.367  13 
   4  -3  19 23619.1 2614.55   1 
   4  -3  19 22621.8 2445.92   4 
  -3  -4  19 24083.1 2690.70   4 
   3   4  19 23034.9 2746.45   1 
  -4   3  19 25569.2 2758.05   1 
  -3  -4  19 22450.7 2584.35   1 
  -4   3 -19 22507.5 1116.79  40 
  -3  -4 -19 24526.3 1157.01  40 
   4  -3 -19 25221.7 1177.32  40 
   3   4 -19 23438.8 1162.45  40 
  -3  -4 -19 23741.9 1231.51  35 
   4  -3 -19 25522.2 1309.22  35 
   3   4 -19 23462.2 1218.96  35 
  -4   3 -19 24701.0 1246.90  35 
  -4   3 -19 24492.4 1064.73  12 
   3   4 -19 23679.8 1193.57  10 
  -3  -4 -19 24583.9 1149.53  26 
  -4   3  19 23460.8 1038.39  27 
   4  -3 -19 21778.2 1130.23  26 
  -3  -4  19 23951.1 1107.23  27 
   3   4  19 25299.1 1134.06  21 
   4  -3 -19 22380.5 1141.13  19 
  -4   3  19 24970.7 1168.88  21 
   3   4 -19 24750.5 1242.99  19 
  -4   3  19 24531.1 1105.21  15 
  -3  -4 -19 23960.6 1239.10  13 
   4  -3  19 23389.5 1004.20  15 
  -4   3 -19 24282.3 1215.02  13 
   3   4  19 22985.5 1017.03  15 
   4  -3 -19 23242.9 1221.37  13 
   3   4 -19 23250.9 1157.04  13 
   3   4 -21 13978.5 950.526  40 
   4  -3 -21 13903.2 933.923  40 
  -3  -4 -21 14125.4 929.972  40 
  -4   3 -21 14626.9 947.754  40 
   3   4 -21 12912.1 943.919  35 
  -3  -4 -21 13626.6 999.242  35 
   4  -3 -21 14399.2 1043.95  35 
  -4   3 -21 14189.2 1013.41  35 
  -3  -4 -21 13597.0 854.110  12 
  -4   3 -21 14407.5 839.079  12 
  -3  -4  21 12842.9 845.383  27 
  -3  -4 -21 13820.3 890.951  26 
   4  -3 -21 12849.8 859.593  26 
   4  -3 -21 14910.0 973.195  19 
   3   4  21 14172.2 903.125  21 
   3   4 -21 15422.9 1043.27  19 
  -4   3  21 15188.3 967.865  21 
   3   4  21 13160.2 817.607  15 
   3   4 -21 14427.3 956.818  13 
  -4   3  21 14331.6 893.657  15 
  -3  -4 -21 14578.0 1022.69  13 
   4  -3 -21 13724.5 1009.80  13 
   3   4 -23 15964.8 1010.59  40 
  -4   3 -23 15375.7 937.328  40 
  -3  -4 -23 15231.1 955.884  40 
   4  -3 -23 18067.6 1020.55  40 
   3   4 -23 14984.2 988.440  35 
   4  -3 -23 14733.8 1037.51  35 
  -4   3 -23 15093.2 1043.56  35 
  -3  -4 -23 16583.8 1078.34  35 
  -4   3 -23 14649.2 803.775  12 
  -3  -4 -23 15649.0 886.836  12 
  -3  -4  23 13722.7 826.533  27 
   3   4  23 17512.4 967.799  21 
  -4   3  23 16476.5 997.406  21 
   4  -3  23 16886.5 948.704  21 
   3   4  23 16619.0 953.698  22 
   3   4 -23 15185.2 977.322  13 
  -3  -4  23 15134.9 941.789  15 
   3   4  23 15573.8 854.566  15 
  -4   3  23 16045.5 930.173  15 
   4  -3 -23 14425.1 999.949  13 
  -4   3 -25 9879.60 707.002  40 
   3   4 -25 11233.7 807.797  40 
  -3  -4 -25 9274.26 639.294  12 
  -4   3 -25 9143.25 576.661  12 
  -4   3  25 8146.77 577.674  32 
   3   4 -25 9015.44 731.915  35 
   4  -3 -25 10266.8 847.659  35 
   3   4  25 9987.38 707.150  32 
  -3  -4 -25 11158.1 842.684  35 
  -4   3  25 12258.1 801.182  21 
   3   4  25 10386.9 733.354  22 
   3   4  25 10720.5 736.597  21 
   4  -3  25 9791.31 682.643  21 
  -3  -4  25 10106.4 752.593  21 
  -4   3  25 10006.5 697.901  22 
   4  -3 -25 10653.4 839.470  13 
  -4   3  25 11023.8 736.813  15 
  -3  -4  25 9749.45 711.569  15 
   3   4 -27 9383.45 683.966  40 
  -3  -4 -27 6934.10 476.859  12 
   4  -3  27 8278.11 506.887  21 
   4  -3  27 8050.74 522.782  22 
  -3  -4  27 7489.34 563.601  22 
   3   4  27 8635.88 624.413  22 
  -4   3  27 9114.23 585.651  22 
  -3  -4  27 8482.20 611.392  21 
  -4   3  27 7897.39 541.778  15 
  -3  -4  27 7471.87 531.869  15 
   3   4  27 8373.30 588.063  32 
   4  -3 -27 9431.78 741.603  35 
   4  -2   0 390331. 3573.66   6 
  -4   2   0 400961. 3808.47   5 
  -4   2   0 394552. 3964.92   7 
  -2  -4   0 392721. 3752.92   8 
   2   4   0 408918. 4206.47   6 
   2   4   0 382764. 4125.81   3 
  -4   2   0 399386. 5795.90   1 
  -2  -4   0 402516. 2569.12   2 
  -4   2   2 107704. 2191.35   7 
  -4   2  -2 116848. 2119.44   7 
  -2  -4  -2 111993. 1913.85   8 
  -2  -4   2 109751. 2088.74   8 
  -2  -4   2 102369. 1119.30   7 
   2   4   2 112031. 2075.37   6 
   2   4  -2 114081. 2257.10   6 
   4  -2  -2 108930. 1841.82   6 
  -4   2  -2 107345. 2093.30   5 
  -2  -4  -2 109502. 1975.15   2 
  -2  -4   2 114932. 2391.35   1 
   2   4   2 112635. 2123.88   3 
  -4   2  -2 107476. 1163.91   3 
   4  -2  -2 109155. 2419.15   2 
  -4   2   2 106798. 2033.56   1 
  -4   2  -4 185591. 3071.28   5 
   2   4  -4 183354. 3287.71   6 
  -2  -4  -4 179509. 2286.44   8 
  -4   2  -4 187315. 2861.27   7 
  -2  -4   4 185775. 2824.86   8 
   4  -2  -4 177489. 2548.62   6 
   2   4   4 190255. 2807.54   6 
   2   4   4 190740. 2911.46   3 
   4  -2   4 176942. 2527.26   4 
   2   4  -4 177539. 3124.36   5 
  -2  -4  -4 185714. 3124.83   2 
  -2  -4   4 187604. 3046.54   1 
  -4   2   4 176098. 2934.69   1 
  -4   2   4 179667. 2775.82   4 
   4  -2  -4 183399. 3298.37   2 
  -4   2  -6 185967. 3183.39   7 
  -2  -4   6 186306. 2937.18   8 
  -4   2  -6 193805. 3505.34   5 
  -2  -4  -6 184086. 1979.91   8 
   2   4  -6 189045. 3611.87   5 
  -2  -4   6 195299. 3625.36   4 
   2   4   6 191558. 3220.89   3 
   4  -2  -6 185873. 3684.53   2 
  -2  -4   6 186407. 3452.97   1 
  -4   2   6 186294. 3328.73   4 
  -2  -4  -6 188899. 3710.39   2 
   4  -2   6 179254. 3069.23   4 
   2   4  -6 182928. 2610.50   2 
  -4   2   6 184165. 3504.62   1 
  -4   2  -8 152561. 3191.54   7 
  -2  -4   8 144568. 2645.36   8 
  -4   2  -8 149758. 3420.33   5 
  -2  -4  -8 154322. 2217.20   5 
   4  -2   8 155962. 3350.21   4 
   2   4  -8 150716. 2949.29   2 
  -2  -4   8 161460. 3695.51   1 
   4  -2   8 150226. 3502.68   1 
   2   4   8 150971. 3206.27   3 
  -4   2   8 156433. 3532.57   4 
   2   4  -8 150135. 3627.82   5 
   4  -2  -8 150020. 2962.46   5 
  -4   2   8 154189. 3704.90   1 
  -2  -4  -8 150303. 3797.47   2 
   4  -2  -8 153983. 3811.55   2 
  -2  -4   8 155995. 3681.53   4 
  -2  -4 -10 33398.5 1181.10   5 
  -4   2 -10 33319.0 1799.04   5 
  -4   2 -10 33369.5 1665.09   7 
  -2  -4  10 31740.6 1230.79   8 
   2   4  10 33521.8 2023.83   1 
   2   4 -10 33628.1 1656.96   2 
  -2  -4  10 31777.0 1944.55   4 
   4  -2  10 32349.0 1777.86   4 
  -2  -4  10 34562.2 1982.79   1 
  -4   2  10 29887.2 1874.47   1 
   4  -2 -10 35379.7 1591.74   5 
  -4   2  10 30608.7 1797.90   4 
   2   4  10 31978.1 1656.06   3 
   2   4 -10 32523.2 1892.45   5 
   4  -2 -10 33773.4 2054.10   2 
  -2  -4 -10 32098.2 1991.23   2 
   4  -2  10 32395.6 1892.46   1 
  -4   2 -12 63035.0 2502.15   7 
  -4   2 -12 71878.3 2882.30   5 
  -2  -4  12 65159.2 3073.91   4 
  -2  -4  12 68061.2 3108.48   1 
  -4   2  12 65922.7 3125.67   1 
   2   4  12 65803.2 3207.31   1 
   4  -2  12 67632.1 3056.72   1 
   4  -2 -12 66497.6 3234.58   2 
   4  -2  12 65441.2 2850.85   4 
   2   4  12 63020.2 2563.91   3 
  -4   2  12 61617.4 2863.92   4 
   2   4 -12 66558.2 2950.62   5 
  -2  -4 -12 68456.9 3225.20   2 
  -4   2 -14 39486.6 2330.97   5 
  -4   2 -14 40911.0 2207.26   7 
  -4   2  14 39105.9 2732.72   1 
  -2  -4 -14 39329.5 2747.01   2 
   2   4 -14 38474.1 2463.75   5 
   2   4  14 41286.3 2254.64   3 
  -2  -4  14 40020.7 2714.45   4 
   4  -2 -14 38054.8 2696.19   2 
  -2  -4  14 39293.3 2655.62   1 
  -4   2  14 36725.0 2501.42   4 
   4  -2  14 39949.1 2653.92   1 
   2   4  14 40789.5 2853.12   1 
   4  -2  14 40003.6 2528.20   4 
   2   4 -16 71221.9 3641.04   5 
  -2  -4 -16 71117.6 3729.99   7 
   2   4  16 71801.5 3656.50   6 
   4  -2 -16 77238.0 4184.94   2 
   2   4  16 77474.6 4311.71   1 
  -4   2  16 78723.8 4245.83   1 
   4  -2  16 73528.5 4054.96   1 
  -2  -4  16 74601.3 4084.65   4 
  -2  -4  16 75479.0 4069.66   1 
   4  -2  16 73589.5 3791.46   4 
   4  -2 -16 75961.5 1802.64  40 
  -2  -4 -16 75814.7 1804.47  40 
   2   4 -16 76184.8 1833.72  40 
  -4   2 -16 73515.0 1765.29  40 
  -2  -4 -16 70222.3 1841.59  35 
   2   4 -16 74282.4 1873.87  35 
  -4   2 -16 71414.1 1890.68  35 
   4  -2 -16 75810.5 1973.57  35 
   2   4 -16 72257.8 1818.91  10 
  -4   2 -16 70923.3 1616.13  12 
   4  -2 -16 73302.1 1896.03  13 
   4  -2 -16 72811.5 1822.44  26 
  -2  -4 -16 75525.5 1835.17  26 
  -4   2  16 70756.7 1633.02  27 
  -4   2 -16 73293.0 1736.20  26 
   2   4 -16 72670.8 1868.68  19 
   4  -2 -16 74476.1 1857.71  19 
  -2  -4 -16 73668.6 1815.51  19 
  -4   2  16 68146.7 1556.43  20 
  -4   2  16 70351.0 1673.46  15 
   2   4 -16 69978.6 1763.09  13 
   2   4  16 70308.0 1603.86  15 
  -2  -4 -16 73772.9 1880.71  13 
  -4   2 -16 71150.2 1853.70  13 
   2   4  18 35061.6 2758.25   6 
   4  -2  18 41128.7 3340.26   1 
  -4   2  18 39191.8 3324.66   1 
   4  -2  18 38790.1 3034.29   4 
   2   4  18 44365.3 3600.06   1 
  -2  -4  18 36661.5 3136.88   4 
   4  -2 -18 37854.7 3208.80   2 
  -2  -4  18 37873.9 3199.31   1 
   4  -2 -18 38595.3 1396.25  40 
   2   4 -18 39410.3 1439.35  40 
  -4   2 -18 37311.7 1380.40  40 
  -2  -4 -18 40684.5 1450.16  40 
   2   4 -18 40982.1 1519.63  35 
  -4   2 -18 40978.4 1550.24  35 
   4  -2 -18 38283.9 1519.98  35 
  -2  -4 -18 38803.6 1495.32  35 
   2   4 -18 38792.8 1438.91  10 
  -4   2 -18 39147.7 1291.99  12 
  -4   2  18 36406.7 1264.36  27 
  -2  -4 -18 42228.3 1461.10  26 
   4  -2 -18 37339.1 1384.93  26 
   2   4 -18 37861.4 1472.40  19 
   2   4  18 41177.4 1402.26  21 
   4  -2 -18 39112.8 1460.24  19 
   2   4  18 37671.7 1272.69  15 
  -4   2  18 39776.7 1352.31  15 
   4  -2  18 37532.2 1216.23  15 
  -2  -4 -18 40216.7 1514.77  13 
   4  -2 -18 40132.9 1523.79  13 
  -4   2 -18 41853.1 1529.92  13 
   2   4 -18 39988.3 1443.73  13 
   2   4 -20 20630.3 1138.44  40 
  -4   2 -20 19430.2 1067.50  40 
   4  -2 -20 19270.9 1064.46  40 
  -2  -4 -20 20630.0 1107.22  40 
  -4   2 -20 21108.4 1193.49  35 
   4  -2 -20 20354.5 1210.08  35 
  -2  -4 -20 20627.8 1180.58  35 
   2   4 -20 19524.9 1123.77  35 
   2   4 -20 19323.1 1092.75  10 
  -4   2 -20 19912.6 986.168  12 
  -4   2  20 18546.5 954.960  27 
  -2  -4 -20 21639.1 1103.29  26 
  -2  -4  20 19839.1 1014.11  27 
   4  -2 -20 18755.4 996.860  26 
   4  -2 -20 20567.9 1135.11  19 
   2   4  20 20466.5 1074.91  21 
  -4   2  20 21817.8 1119.18  21 
   2   4 -20 20948.6 1173.61  19 
   4  -2  20 19647.3 934.604  15 
   2   4  20 19543.0 967.119  15 
   4  -2 -20 20413.3 1173.31  13 
  -4   2 -20 20663.4 1164.08  13 
  -2  -4 -20 20443.7 1177.97  13 
   2   4 -20 20907.7 1110.78  13 
  -4   2  20 19259.3 1013.73  15 
  -4   2 -22 10404.2 816.202  40 
  -2  -4 -22 10996.1 851.336  40 
   4  -2 -22 10636.9 826.891  40 
   2   4 -22 9696.89 824.201  40 
  -2  -4 -22 10659.7 879.571  35 
   4  -2 -22 10821.9 922.508  35 
  -4   2 -22 10678.9 890.532  35 
   2   4 -22 9637.23 836.353  35 
  -2  -4 -22 8538.41 678.610  12 
  -4   2 -22 9017.88 678.241  12 
  -2  -4  22 9094.54 695.243  27 
  -2  -4 -22 9183.96 743.672  26 
   2   4  22 10563.2 794.785  22 
   4  -2 -22 9701.33 821.546  19 
  -4   2  22 10623.3 838.152  21 
   2   4  22 10832.7 822.131  21 
  -2  -4 -22 10571.3 884.410  13 
   2   4 -22 8784.63 770.204  13 
  -2  -4  22 9927.56 768.356  15 
  -4   2  22 9870.39 771.699  15 
   4  -2 -22 8788.05 830.719  13 
   2   4  22 10113.8 731.959  15 
   4  -2 -24 4206.87 559.423  40 
   2   4 -24 5012.64 614.803  40 
  -4   2 -24 4814.27 564.090  40 
  -4   2 -24 4208.53 458.772  12 
  -2  -4 -24 4396.56 495.981  12 
   2   4 -24 3487.43 562.331  35 
   4  -2 -24 4272.85 634.967  35 
  -4   2 -24 4708.57 639.786  35 
  -2  -4 -24 5016.03 652.153  35 
   4  -2  24 3738.01 476.768  21 
  -4   2  24 4117.19 546.709  21 
   2   4  24 5026.24 552.454  21 
  -2  -4  24 4439.45 577.411  21 
   2   4  24 4544.39 551.963  22 
  -2  -4  24 4591.34 536.924  15 
  -4   2  24 4516.12 538.610  15 
   4  -2 -24 3932.14 590.954  13 
   2   4 -24 3821.79 537.907  13 
   2   4  24 4149.49 484.339  15 
  -4   2 -26 4142.98 497.668  40 
   2   4 -26 3370.86 491.944  40 
   2   4  26 2927.86 421.823  32 
   4  -2 -26 3130.44 526.742  35 
   2   4 -26 3204.52 462.364  35 
  -4   2  26 2240.94 324.051  32 
  -2  -4 -26 3495.89 521.402  35 
  -4   2 -26 2834.51 333.529  12 
  -2  -4 -26 3167.08 386.711  12 
  -2  -4  26 2991.58 450.927  21 
   4  -2  26 3163.77 400.832  21 
   4  -2  26 2663.17 388.153  22 
  -4   2  26 2745.62 408.086  22 
  -4   2  26 3596.85 462.126  21 
   2   4  26 2684.59 414.978  22 
  -2  -4  26 3324.10 428.409  15 
  -4   2  26 2888.47 403.091  15 
   4  -2 -26 3160.62 504.707  13 
  -1  -4   1 7554.48 547.541   8 
  -4   1  -1 7108.15 544.124   5 
  -4   1   1 6642.64 554.272   7 
   4  -1   1 7125.56 530.666   6 
  -1  -4  -1 7205.76 508.418   8 
  -4   1  -1 7725.28 579.681   7 
   4  -1  -1 7763.35 740.502   6 
   1   4  -1 6414.60 484.052   6 
   1   4   1 7510.35 536.675   6 
   1   4   1 6677.09 541.462   3 
  -1  -4   1 7796.46 662.081   1 
   1   4  -1 7061.53 605.344   3 
   1   4  -1 7986.10 528.016   5 
  -1  -4  -1 7036.16 449.369   2 
  -4   1   1 7614.55 689.957   1 
  -1  -4   1 6552.41 248.335   2 
  -4   1   3 69486.2 1742.92   7 
   1   4   3 79937.3 1547.68   6 
  -4   1  -3 76896.0 1800.53   5 
  -1  -4  -3 76389.0 1512.87   8 
  -4   1  -3 76032.9 1792.40   7 
  -1  -4   3 73353.8 1723.58   8 
   4  -1  -3 72181.8 1684.47   6 
   1   4  -3 76717.8 1896.16   6 
   4  -1   3 72339.8 1324.85   4 
  -4   1   3 78586.5 1587.95   4 
   1   4  -3 74122.8 1842.30   5 
   4  -1  -3 76423.0 1954.82   2 
  -1  -4   3 75614.5 1669.66   1 
  -4   1   3 71577.8 1828.08   1 
  -1  -4  -3 70972.7 1809.95   2 
   1   4   3 74829.2 1788.50   3 
   1   4  -5 8338.00 316.089   7 
  -4   1  -5 10511.5 773.310   7 
  -1  -4   5 9954.81 691.924   8 
  -1  -4  -5 10586.2 540.355   8 
  -4   1  -5 10705.4 780.138   5 
  -4   1   5 11150.5 841.287   1 
   4  -1   5 8911.73 305.490   3 
   4  -1  -5 11255.9 852.219   2 
   1   4   5 9800.48 732.638   3 
  -1  -4  -5 12139.1 916.855   2 
   1   4  -5 10440.1 826.706   5 
  -4   1   5 11142.9 765.794   4 
  -1  -4   5 10498.6 745.095   1 
   4  -1   5 10748.8 682.591   4 
  -4   1  -7 2293.95 452.702   7 
  -1  -4   7 2172.14 354.533   8 
  -1  -4  -7 2633.42 255.567   5 
   1   4  -7 2160.40 264.328   7 
  -1  -4  -7 1924.37 185.940   8 
  -1  -4   7 2194.92 516.420   4 
  -1  -4  -7 2196.68 569.367   2 
  -4   1   7 2070.33 468.645   4 
   4  -1  -7 2669.63 556.128   2 
   4  -1  -7 2864.01 475.716   5 
  -4   1   7 2042.41 460.248   1 
  -1  -4   7 2484.56 489.617   1 
   4  -1   7 2388.71 420.034   4 
  -4   1  -7 2442.81 461.490   5 
   1   4  -7 2669.53 510.933   5 
   1   4   7 2342.38 434.205   3 
  -4   1  -9 34458.0 1719.45   7 
   1   4  -9 33419.7 1181.33   7 
  -1  -4  -9 34923.6 1072.59   5 
  -1  -4   9 34963.6 1225.27   8 
  -4   1  -9 36352.8 1735.89   5 
   4  -1  -9 37561.5 1669.62   5 
   1   4   9 36233.0 1943.06   1 
  -4   1   9 35889.9 1943.98   1 
   4  -1   9 35902.1 1908.00   1 
  -4   1   9 36709.1 1856.56   4 
   1   4  -9 35421.2 1853.01   5 
  -1  -4   9 36243.4 1863.31   1 
  -1  -4   9 37262.6 1955.45   4 
   4  -1   9 33117.3 1663.05   4 
   4  -1  -9 36174.0 1931.82   2 
  -1  -4  -9 32895.9 1942.16   2 
   1   4   9 35969.3 1697.57   3 
  -4   1 -11 28143.7 1682.96   5 
  -4   1 -11 30302.5 1734.69   7 
  -1  -4  11 29667.5 1987.36   4 
   1   4 -11 29685.4 1869.04   5 
   4  -1  11 30031.2 1990.62   1 
   4  -1 -11 26813.4 1910.89   2 
   1   4  11 29704.6 2006.50   1 
   4  -1 -11 29635.4 1627.79   5 
   1   4  11 28790.3 1701.63   3 
  -4   1  11 29301.9 1875.83   4 
  -1  -4  11 30548.4 1953.86   1 
  -4   1  11 29839.4 2024.09   1 
  -1  -4 -11 30192.8 2088.53   2 
   4  -1  11 30697.6 1840.82   4 
  -4   1 -13-136.742 291.173   7 
  -1  -4  13 259.860 340.656   1 
  -4   1  13-25.7389 409.288   1 
  -1  -4  13-246.888 438.064   4 
  -1  -4 -13 216.912 491.645   2 
   4  -1  13-263.803 491.874   1 
   4  -1  13 156.245 355.775   4 
   1   4  13-28.8476 422.947   1 
   4  -1 -13-31.0645 442.916   2 
  -4   1 -13 215.252 318.946   5 
  -4   1  13-258.487 376.854   4 
   1   4 -13-58.6639 306.216   5 
   1   4  13-204.763 330.617   3 
   1   4 -15 291.523 251.554  40 
  -1  -4 -15 417.867 254.808  40 
   4  -1 -15 407.314 295.357  35 
  -4   1 -15 74.0798 254.333  35 
  -1  -4 -15 106.192 281.823  13 
   1   4 -15 103.834 281.805  19 
   1   4 -15 865.505 518.804   5 
   1   4  15-254.717 683.620   1 
  -1  -4  15 749.804 522.138   4 
   4  -1  15 603.283 596.923   1 
  -1  -4 -15 104.461 586.720   2 
  -1  -4  15-212.102 446.101   1 
   4  -1  15 149.177 378.643   4 
  -4   1  15 210.915 603.917   1 
   4  -1 -15-385.046 520.473   2 
  -4   1  15 358.166 430.516   4 
   1   4  17 1384.26 616.212   6 
  -1  -4 -17 1358.86 677.853   7 
  -1  -4  17 1545.51 761.439   4 
   4  -1 -17-1408.42 689.154   2 
  -4   1  17 1856.75 825.431   1 
   4  -1  17 2215.75 750.360   1 
   4  -1  17 485.493 540.340   4 
  -1  -4  17 2004.18 793.502   1 
   1   4  17 2189.81 903.537   1 
   1   4 -17 2050.64 415.846  40 
   4  -1 -17 1398.18 363.084  40 
  -4   1 -17 964.016 285.653  40 
  -1  -4 -17 2072.33 416.013  40 
  -4   1 -17 1240.17 370.768  35 
   4  -1 -17 724.974 326.400  35 
  -1  -4 -17 1864.12 421.416  35 
   1   4 -17 1714.33 410.631  35 
   4  -1 -17 1621.94 359.411  10 
  -1  -4 -17 1161.21 346.897  13 
   1   4 -17 1060.27 341.900  13 
   1   4 -17 2015.25 438.273  10 
   4  -1 -17 1603.51 413.124  13 
  -4   1 -17 1545.69 347.583  12 
  -1  -4 -17 1842.13 386.154  26 
  -4   1 -17 1299.99 316.143  26 
   4  -1 -17 1035.64 281.107  26 
  -4   1  17 969.873 288.417  27 
   4  -1 -17 2194.73 401.263  19 
   1   4 -17 1516.17 363.687  19 
  -4   1  17 1537.58 290.490  20 
  -1  -4 -17 1576.32 384.351  19 
   4  -1  17 1188.87 260.912  15 
   1   4  17 1710.40 325.047  15 
  -4   1 -17 1631.26 388.731  13 
   1   4  19 5729.77 1403.79   1 
  -4   1  19 5768.96 1370.09   1 
  -1  -4  19 5272.81 1209.20   1 
   4  -1  19 4015.07 1083.81   1 
  -1  -4  19 4021.21 1175.11   4 
  -4   1 -19 4644.20 563.098  40 
   1   4 -19 4151.40 571.235  40 
   4  -1 -19 4364.12 547.976  40 
  -1  -4 -19 5068.77 606.859  40 
  -1  -4 -19 4510.05 610.990  35 
   4  -1 -19 4131.41 602.154  35 
  -4   1 -19 4606.62 609.521  35 
   1   4 -19 3998.21 565.572  35 
   1   4 -19 4924.16 595.380  10 
  -4   1 -19 4261.13 507.660  12 
  -4   1  19 3796.69 467.387  27 
  -1  -4 -19 4481.62 543.679  26 
  -1  -4  19 4152.99 499.078  27 
   4  -1 -19 4978.09 611.639  19 
   1   4 -19 4186.37 573.432  19 
   1   4  19 4831.42 566.965  21 
   1   4  19 4959.87 516.736  15 
   4  -1 -19 4869.87 614.493  13 
  -4   1  19 4518.93 529.090  15 
   4  -1  19 4831.05 500.658  15 
  -4   1 -19 5106.50 619.813  13 
   1   4 -19 4700.87 579.532  13 
  -1  -4 -19 4315.25 586.447  13 
   4  -1 -21-176.435 370.064  40 
   1   4 -21-109.422 372.233  40 
  -4   1 -21-175.470 326.258  40 
  -1  -4 -21 63.2855 323.296  40 
  -1  -4 -21 137.414 363.019  35 
   4  -1 -21 174.785 340.823  35 
   1   4 -21-189.989 346.459  35 
  -4   1 -21-6.65500 343.418  35 
  -4   1 -21 203.980 287.432  12 
   4  -1 -21 118.515 342.805  13 
  -1  -4 -21-184.306 298.748  12 
  -1  -4  21 334.971 269.268  27 
  -4   1  21-129.637 294.006  27 
  -1  -4 -21-9.44730 277.752  26 
  -4   1  21-166.542 394.081  21 
   1   4  21 0.90357 339.303  21 
   1   4 -21 170.549 355.185  19 
   4  -1 -21-316.141 340.275  19 
  -1  -4  21-133.473 303.980  15 
  -1  -4 -21-352.414 421.575  13 
  -4   1  21-56.9099 313.437  15 
   1   4 -21 267.304 332.881  13 
  -4   1 -21 261.752 346.395  13 
   1   4  21-490.874 312.551  15 
   1   4 -23 3132.30 541.083  40 
   4  -1 -23 2761.73 491.477  40 
  -1  -4 -23 3200.39 524.909  40 
  -4   1 -23 2660.34 496.060  40 
  -1  -4 -23 2850.13 542.058  35 
   1   4 -23 3662.01 563.721  35 
   4  -1 -23 2660.76 556.632  35 
  -4   1 -23 2540.09 530.057  35 
  -1  -4 -23 3023.94 434.767  12 
   4  -1 -23 2761.61 556.509  13 
  -4   1 -23 3373.90 448.912  12 
  -1  -4 -23 3263.02 502.410  26 
   1   4  23 3175.80 499.150  22 
  -4   1  23 2856.10 500.538  21 
   4  -1  23 3856.10 495.611  21 
   1   4  23 3818.50 536.899  21 
  -4   1  23 2803.88 475.351  15 
   1   4 -23 3494.23 521.608  13 
   1   4  23 2935.90 436.719  15 
  -1  -4 -23 3710.85 585.469  13 
  -1  -4  23 3329.89 482.797  15 
  -4   1 -25-429.034 304.323  40 
   4  -1 -25 76.7859 297.373  40 
   1   4 -25 594.190 363.877  40 
  -1  -4 -25 649.757 261.944  12 
  -4   1 -25-42.5233 226.188  12 
   4  -1  25-82.2789 276.368  21 
  -1  -4  25 26.3325 301.714  21 
   1   4  25 97.7569 300.803  21 
   1   4  25-80.1116 283.840  22 
   4  -1  25-301.744 280.156  22 
  -4   1  25-320.079 338.605  21 
  -4   1  25-135.198 295.638  22 
   1   4 -25 91.3486 311.451  35 
  -1  -4 -25-382.461 393.547  35 
   4  -1 -25-166.192 327.203  35 
   1   4  25-48.4478 259.186  32 
   4  -1 -25 74.3354 335.121  13 
  -1  -4  25 53.0030 261.548  15 
  -4   1  25-205.627 286.755  15 
   1   4  25-65.0108 248.698  15 
   4  -1 -27 98.1622 286.391  35 
   1   4  27 116.936 218.529  32 
   4  -1  27 200.437 214.815  32 
   1   4 -27 896.239 349.322  40 
   4  -1  27 509.191 240.057  22 
   4  -1  27-47.1960 218.582  21 
  -4   1  27 551.247 247.488  22 
   1   4  27 358.430 267.940  22 
  -1  -4  27 760.450 279.861  21 
  -4   1  27 802.522 298.662  21 
  -1  -4  27 87.7684 240.109  22 
  -4   1  27 225.945 232.015  15 
   4   0   0 228424. 3187.98   6 
  -4   0   0 228043. 2832.75   7 
   0   4   0 241022. 2193.57   6 
   0  -4   0 219346. 2120.24   2 
   0   4   0 227571. 2909.59   3 
  -4   0   0 246725. 5518.60   1 
   0   4   0 236717. 2288.21   5 
   0   4   2 967799. 4338.69   6 
   4   0   2 922271. 6125.12   6 
   0  -4   2 975091. 5770.34   8 
  -4   0   2 931033. 5529.29   8 
  -4   0  -2 957551. 5818.36   5 
   4   0  -2 949972. 6589.21   6 
  -4   0   2 970706. 4542.22   4 
   0   4  -2 936268. 5806.01   5 
   4   0  -2 964715. 6456.27   2 
   0  -4  -2 921816. 5742.72   2 
  -4   0   2 949964. 6695.40   1 
   0   4  -2 936787. 6442.39   3 
   0  -4   2 974353. 4742.83   1 
   0   4   2 933902. 6002.07   3 
   0  -4   4 8788.62 607.892   8 
  -4   0  -4 8937.29 646.518   5 
   0   4  -4 7133.78 271.848   7 
  -4   0  -4 8769.18 699.957   7 
   4   0  -4 8638.45 697.558   6 
  -4   0   4 8055.38 716.489   1 
  -4   0   4 7999.13 577.312   4 
   0  -4  -4 8800.86 734.137   2 
   0  -4   4 7989.26 580.685   1 
   0   4  -4 7890.50 663.826   5 
   4   0   4 7745.36 290.309   3 
   4   0  -4 8009.34 658.647   2 
   4   0   4 8419.40 520.248   4 
   0   4   4 8021.73 656.313   3 
   0   4  -6 662999. 3839.15   7 
  -4   0  -6 693617. 6432.81   7 
   0  -4   6 654474. 5272.28   8 
  -4   0  -6 688463. 6090.63   5 
   0  -4  -6 682112. 4035.52   8 
   4   0  -6 694908. 6503.33   2 
   4   0   6 666686. 5698.36   4 
   0   4   6 670787. 6513.83   1 
   0  -4   6 668713. 6681.93   4 
  -4   0   6 692157. 6248.72   4 
  -4   0   6 672952. 6720.37   1 
   0  -4   6 698819. 6241.13   1 
   4   0   6 668616. 3841.32   3 
   0   4  -6 671625. 6627.14   5 
   0  -4  -6 675287. 7070.12   2 
  -4   0  -8 278931. 4588.69   7 
   0  -4  -8 262925. 2567.58   5 
  -4   0  -8 277667. 4370.26   5 
   0   4  -8 258391. 3073.83   7 
   0  -4   8 273042. 3401.82   8 
   4   0   8 278592. 4366.55   4 
   0  -4   8 287564. 4747.13   1 
   4   0  -8 278910. 4832.86   2 
   0  -4  -8 280698. 5219.94   2 
  -4   0   8 275124. 4953.98   1 
   4   0   8 272218. 3111.04   3 
  -4   0   8 276982. 4638.46   4 
   0   4  -8 263332. 4701.05   5 
   0  -4   8 263811. 4788.14   4 
   4   0  -8 271566. 4398.72   5 
   0   4   8 272567. 4825.28   1 
  -4   0 -10 140961. 3628.01   7 
  -4   0 -10 142902. 3446.28   5 
   0   4 -10 132668. 2591.74   7 
   4   0  10 140368. 3597.81   4 
   4   0  10 144203. 4049.20   1 
  -4   0  10 140057. 4057.75   1 
   0  -4 -10 139588. 4143.42   2 
   0  -4  10 138487. 3938.98   4 
   0   4 -10 149223. 3921.33   5 
   4   0 -10 142285. 3927.91   2 
   0   4  10 140961. 3975.43   1 
   4   0  10 134281. 2564.07   3 
   4   0 -10 139130. 3497.70   5 
   0  -4  10 150670. 3960.71   1 
  -4   0  10 137965. 3759.26   4 
  -4   0 -12 105398. 3249.86   5 
  -4   0 -12 108583. 3538.16   7 
   0   4  12 108491. 3517.43   3 
   4   0  12 107969. 3595.39   4 
   0  -4  12 109884. 3857.46   1 
   4   0 -12 108966. 3372.91   5 
  -4   0  12 110100. 4020.31   1 
   0   4 -12 106225. 3661.35   5 
  -4   0  12 106130. 3763.34   4 
   4   0 -12 101772. 3742.38   2 
   0  -4 -12 107994. 4129.93   2 
   4   0  12 106739. 3955.24   1 
   0  -4  12 108195. 3914.42   4 
   0   4  12 106848. 3945.20   1 
   0   4 -14 192088. 5411.51   5 
  -4   0 -14 191661. 5177.40   7 
  -4   0 -14 184746. 4657.77   5 
   4   0  14 192091. 5943.84   1 
   0   4  14 186924. 5093.61   3 
   0   4  14 195743. 6008.62   1 
   0  -4  14 184532. 5585.24   1 
   0  -4 -14 192456. 6012.58   2 
  -4   0  14 181422. 5754.19   1 
  -4   0  14 188745. 5601.86   4 
   0  -4  14 187481. 5752.88   4 
   4   0  14 190464. 5358.16   4 
   4   0 -14 179800. 5545.11   2 
   0   4 -16 17837.4 1797.58   5 
   4   0 -16 19047.5 1966.67   2 
   0  -4 -16 19419.5 2143.30   2 
   0  -4  16 19156.0 2050.61   1 
  -4   0  16 18924.9 2013.89   4 
   0   4  16 16899.1 2009.53   1 
   0  -4  16 18877.3 2076.79   4 
   4   0  16 17924.2 2066.25   1 
   4   0  16 18411.5 1893.21   4 
  -4   0  16 16693.9 1989.28   1 
   4   0 -16 19306.9 947.549  40 
   0   4 -16 19121.5 948.647  40 
  -4   0 -16 19794.8 928.134  40 
   0  -4 -16 19905.4 944.204  40 
   0   4 -16 20984.4 1005.80  35 
   0  -4 -16 19786.0 1002.28  35 
   4   0 -16 18779.9 1001.43  35 
  -4   0 -16 19133.1 1000.84  35 
   0   4 -16 18932.6 955.242  10 
   4   0 -16 19888.0 1000.28  13 
   4   0 -16 16728.1 846.667  10 
  -4   0  16 17876.0 846.581  27 
  -4   0 -16 20462.9 943.111  26 
   0  -4 -16 19904.4 965.128  26 
   4   0 -16 19257.3 998.674  19 
   0  -4 -16 17670.3 897.993  19 
   0   4 -16 18621.9 951.318  19 
  -4   0  16 16978.1 800.036  20 
   0  -4 -16 19334.7 989.273  13 
  -4   0 -16 19026.6 983.845  13 
   0   4 -16 18333.3 915.408  13 
   0   4  16 19265.4 864.893  15 
   0  -4  18 67586.6 4227.62   4 
  -4   0  18 81114.4 4708.63   1 
   0   4  18 66015.4 4324.37   1 
   4   0  18 69836.3 4389.80   1 
   0  -4  18 71615.6 4300.65   1 
   4   0 -18 70461.0 1867.40  40 
   0   4 -18 68444.0 1915.41  40 
  -4   0 -18 68113.4 1820.99  40 
   0  -4 -18 73636.1 1927.87  40 
   0   4 -18 67676.0 1944.21  35 
   4   0 -18 67545.5 1997.10  35 
   0  -4 -18 68953.2 1987.16  35 
  -4   0 -18 70902.5 2011.69  35 
   0   4 -18 68296.2 1884.29  10 
  -4   0 -18 67775.3 1725.97  12 
   4   0 -18 64461.5 1741.75  10 
   0   4 -18 68237.8 1609.15  12 
   0  -4 -18 67922.1 1869.75  26 
  -4   0 -18 68969.1 1826.53  26 
  -4   0  18 66438.6 1719.74  27 
   0   4  18 71061.3 1858.01  21 
  -4   0  18 63613.7 1604.59  20 
   0  -4 -18 69108.3 1884.74  19 
   0   4 -18 70917.1 1973.27  19 
   4   0 -18 68055.5 1957.69  19 
   4   0  18 68097.6 1627.86  15 
   4   0 -18 71090.3 1987.44  13 
  -4   0 -18 72253.6 2010.41  13 
   0  -4 -18 67423.8 1951.42  13 
   0   4  18 67005.3 1714.34  15 
   0   4 -18 69097.0 1877.46  13 
   0   4 -20 12708.8 906.678  40 
  -4   0 -20 13990.6 911.864  40 
   4   0 -20 13764.3 893.312  40 
   0  -4 -20 14062.7 925.828  40 
   4   0 -20 13067.2 966.942  35 
  -4   0 -20 13944.6 994.116  35 
   0   4 -20 12942.8 943.391  35 
   0  -4 -20 14029.9 991.824  35 
  -4   0 -20 13111.4 824.166  12 
   0   4 -20 13108.8 769.397  12 
  -4   0  20 12872.4 829.219  27 
   0  -4 -20 13726.7 893.629  26 
   0  -4  20 13307.7 805.822  27 
   0   4  20 15431.3 927.365  21 
   4   0 -20 14444.1 987.756  19 
   0   4 -20 13036.6 953.672  19 
   4   0  20 13138.2 755.578  15 
   4   0 -20 15030.9 1008.36  13 
  -4   0 -20 14225.0 985.283  13 
  -4   0  20 12835.6 841.690  15 
   0  -4 -20 13572.5 965.879  13 
   0   4 -20 13649.1 911.788  13 
   0   4  20 12471.0 806.282  15 
   0   4 -22 24015.2 1242.31  40 
   4   0 -22 26765.5 1262.33  40 
  -4   0 -22 25085.9 1208.51  40 
   0  -4 -22 28882.5 1320.94  40 
  -4   0 -22 26752.0 1355.85  35 
   0  -4 -22 27516.9 1368.18  35 
   4   0 -22 25634.4 1335.41  35 
   0   4 -22 25733.8 1300.92  35 
   0  -4 -22 23422.5 1054.92  12 
  -4   0 -22 23610.4 1074.99  12 
  -4   0  22 23214.0 1060.48  27 
   0  -4 -22 25340.4 1189.97  26 
   4   0  22 27492.1 1204.39  21 
  -4   0  22 28764.4 1289.78  21 
   4   0 -22 25372.4 1295.96  19 
   0   4  22 27186.5 1243.38  21 
  -4   0  22 26429.4 1193.66  15 
   0  -4 -22 25653.0 1320.69  13 
   0   4  22 25694.7 1133.23  15 
   0  -4  22 25533.7 1149.12  15 
   0   4 -22 25453.9 1252.61  13 
   4   0 -22 26548.7 1329.94  13 
  -4   0 -24 7917.93 677.371  40 
   4   0 -24 9154.62 723.190  40 
   0   4 -24 8942.03 762.768  40 
   0  -4 -24 7599.98 594.812  12 
  -4   0 -24 8171.50 623.749  12 
   0  -4 -24 8893.70 801.576  35 
   0   4 -24 7401.11 724.456  35 
  -4   0 -24 8520.69 794.666  35 
   4   0 -24 7388.03 753.317  35 
   0   4  24 8339.30 713.292  21 
   0  -4  24 8744.22 759.474  21 
   4   0  24 8758.26 677.651  22 
   4   0  24 8305.82 647.899  21 
  -4   0  24 8198.36 720.880  21 
   0   4  24 7925.34 706.895  22 
   0  -4 -24 8872.32 792.488  13 
  -4   0  24 7788.16 662.452  15 
   4   0 -24 8193.90 773.627  13 
   0  -4  24 7728.56 648.450  15 
   0   4  24 7337.35 632.580  15 
   0   4 -26 13657.2 853.321  40 
   0  -4 -26 14137.5 896.472  35 
   4   0 -26 13195.3 904.277  35 
   0   4  26 11476.7 696.910  32 
  -4   0  26 10791.4 614.915  32 
  -4   0 -26 12578.4 637.573  12 
   0  -4 -26 12797.4 642.186  12 
   4   0  26 12935.8 754.556  22 
  -4   0  26 13180.4 780.388  21 
   0   4  26 12364.6 774.232  22 
   0   4  26 13682.5 797.883  21 
   0  -4  26 12755.8 800.776  21 
  -4   0  26 11897.9 724.561  22 
   4   0  26 12845.8 729.069  21 
   0  -4  26 11848.1 649.675  15 
   0   4  26 11604.4 659.709  15 
  -4   0  26 12330.7 746.528  15 
   4   0 -26 13327.7 885.832  13 
  -4  -1   1 14879.7 1111.12   1 
  -4  -1   1 14467.3 440.964   4 
   1  -4  -1 14165.8 705.420   2 
  -1   4   1 14534.5 755.031   3 
  -1   4  -1 13519.8 662.521   5 
  -1   4  -1 14210.2 752.395   3 
  -1   4   1 13088.3 328.111   6 
  -1   4   1 14514.8 517.316   5 
   4   1   1 13734.3 793.074   6 
   4   1  -1 14964.6 1047.00   6 
  -4  -1  -1 14332.1 750.426   7 
  -4  -1   1 13649.4 684.131   8 
  -4  -1  -1 13835.3 660.607   8 
  -4  -1   1 12791.5 696.213   7 
   1  -4   3 15500.8 618.402   1 
   1  -4  -3 14538.1 861.891   2 
  -1   4   3 15462.4 853.823   3 
  -1   4   3 15358.2 727.049   1 
  -4  -1   3 15342.2 951.937   1 
   4   1   3 15645.8 551.846   3 
   4   1   3 15360.4 592.217   4 
   4   1  -3 15907.5 787.736   2 
  -4  -1   3 16317.8 722.471   4 
  -1   4  -3 16347.2 880.005   5 
  -1   4  -3 15869.4 514.699   7 
   4   1  -3 15011.4 903.765   6 
  -4  -1   3 15062.7 772.694   7 
   4   1   3 16390.6 904.772   6 
  -4  -1  -3 15807.4 665.784   8 
  -4  -1  -3 16643.5 814.370   5 
  -4  -1  -3 15241.7 872.778   7 
  -4  -1   3 14950.1 766.699   8 
   1  -4   5 39004.2 1305.09   1 
   4   1  -5 36857.7 1338.70   2 
  -1   4   5 36722.7 1389.82   1 
   4   1   5 39736.5 1249.15   4 
  -1   4  -5 35555.8 1464.27   5 
   1  -4  -5 38476.4 1606.79   2 
  -4  -1   5 38088.8 1553.58   1 
  -4  -1   5 39942.3 1387.94   4 
   4   1   5 36622.4 927.976   3 
  -4  -1  -5 37561.5 1469.29   7 
   1  -4   5 37869.1 1249.80   8 
   4   1  -5 38030.5 1553.87   6 
  -4  -1   5 38162.3 1243.53   8 
  -4  -1  -5 39728.5 1342.32   5 
  -1   4  -5 37214.0 922.108   7 
   4   1  -7 8944.42 859.178   5 
   1  -4   7 8795.77 855.277   4 
   1  -4   7 8947.01 800.134   1 
  -1   4  -7 8570.31 851.032   5 
   4   1   7 8788.92 564.393   3 
   4   1   7 9252.55 764.961   4 
  -4  -1   7 8734.68 805.597   4 
  -4  -1   7 9477.86 911.560   1 
  -1   4   7 8760.33 843.575   1 
   4   1  -7 8776.25 799.416   2 
   1  -4  -7 7938.57 903.850   2 
  -4  -1  -7 8446.85 822.593   7 
   1  -4  -7 8477.61 415.613   5 
  -1   4  -7 9118.36 578.547   7 
   1  -4   7 9233.19 642.405   8 
  -4  -1  -7 8389.47 717.413   5 
  -4  -1   9 2283.06 515.272   4 
   1  -4   9 3204.90 602.348   1 
   4   1   9 2766.71 407.783   3 
   4   1   9 2964.63 553.067   4 
   4   1  -9 2650.63 572.240   2 
   4   1  -9 3512.49 618.646   5 
   1  -4   9 2544.46 608.495   4 
   1  -4  -9 2786.43 705.688   2 
  -1   4  -9 3069.41 599.582   5 
  -4  -1   9 2988.81 656.892   1 
  -1   4   9 2687.96 635.107   1 
   1  -4  -9 2956.85 316.421   5 
  -1   4  -9 2921.24 421.266   7 
  -4  -1  -9 3203.00 520.910   5 
  -4  -1  -9 2034.84 512.090   7 
   1  -4   9 2741.96 347.189   8 
   4   1  11 616.692 244.141   3 
  -1   4 -11 305.906 374.911   5 
   1  -4  11 180.419 355.439   4 
   4   1  11 184.493 452.791   1 
   1  -4 -11 807.150 502.829   2 
   1  -4  11 673.864 442.805   1 
  -4  -1  11 40.6997 379.924   4 
  -1   4  11 433.463 426.423   1 
   4   1 -11 534.303 389.308   2 
   4   1 -11 465.159 380.321   5 
   4   1  11-92.4734 392.107   4 
  -4  -1  11-145.581 425.732   1 
  -4  -1 -11 543.749 327.171   5 
  -4  -1 -11 1.88085 291.620   7 
  -1   4 -11 325.650 267.373   7 
  -1   4  13 16365.1 1514.14   3 
   4   1  13 16244.5 1711.57   1 
   1  -4  13 15679.0 1653.87   4 
  -1   4  13 15383.3 1633.40   1 
   1  -4 -13 15291.3 1670.60   2 
   1  -4  13 15212.3 1543.16   1 
  -4  -1  13 16729.9 1616.87   4 
   4   1 -13 15496.9 1534.60   2 
  -4  -1  13 16123.1 1668.18   1 
   4   1  13 17105.8 1519.67   4 
   4   1 -13 14060.5 1340.60   5 
  -1   4 -13 15597.1 1493.61   5 
  -4  -1 -13 15365.7 1456.41   7 
  -4  -1 -13 15441.1 1250.33   5 
  -1   4 -15 22487.6 1960.23   5 
  -4  -1 -15 19738.8 1796.84   7 
   4   1  15 22133.5 1932.78   4 
   1  -4  15 21111.4 2020.57   1 
   1  -4 -15 20139.1 2134.01   2 
   1  -4  15 21584.6 2074.56   4 
  -1   4  15 20655.1 2101.05   1 
  -1   4  15 21666.6 1885.15   3 
  -4  -1  15 21097.3 2015.97   4 
   4   1  15 22667.1 2233.34   1 
  -4  -1  15 21871.1 2139.37   1 
   4   1 -15 20947.7 1928.90   2 
  -1   4 -15 22484.8 965.555  40 
   1  -4 -15 22654.2 959.079  40 
  -4  -1 -15 22495.9 1006.88  35 
   1  -4 -15 21486.8 1015.35  35 
  -1   4 -15 22476.5 1005.26  19 
   1  -4 -15 20943.8 982.378  13 
  -4  -1 -15 20376.4 974.249  13 
   1  -4  17 29947.7 2662.58   1 
  -1   4  17 26904.0 2639.63   1 
  -4  -1  17 26820.1 2615.54   1 
   1  -4  17 28057.7 2627.60   4 
   1  -4 -17 28168.3 2693.18   2 
  -4  -1  17 28142.3 2583.08   4 
   4   1  17 29656.9 2812.18   1 
   4   1 -17 28018.4 1174.29  40 
  -4  -1 -17 29494.9 1177.42  40 
   1  -4 -17 28529.5 1177.63  40 
  -1   4 -17 30141.2 1228.17  40 
   1  -4 -17 29012.3 1277.03  35 
  -4  -1 -17 28973.6 1264.82  35 
   4   1 -17 28434.9 1265.85  35 
  -1   4 -17 28651.0 1233.30  35 
   4   1 -17 29254.1 1177.21  10 
  -1   4 -17 28168.5 1201.03  10 
  -1   4 -17 28800.4 1045.25  12 
  -4  -1  17 30121.5 1139.08  27 
   1  -4 -17 28347.9 1209.48  26 
  -4  -1 -17 30587.1 1193.17  26 
   1  -4 -17 28543.2 1177.32  19 
   4   1 -17 28807.4 1258.49  19 
  -4  -1  17 27174.6 1050.74  20 
  -1   4 -17 29168.1 1258.27  19 
  -4  -1 -17 28470.2 1252.96  13 
  -1   4  17 28244.1 1090.91  15 
   4   1  17 27172.1 1010.09  15 
   1  -4 -17 29830.1 1267.08  13 
  -1   4 -17 27955.7 1185.92  13 
   4   1 -17 28826.5 1238.88  13 
   4   1  19 8619.30 1568.97   6 
   1  -4  19 7948.78 1490.29   1 
  -4  -1  19 5483.52 1329.25   1 
   4   1  19 7831.97 1653.57   1 
   1  -4  19 8997.54 1631.11   4 
  -1   4  19 7117.33 1526.90   1 
  -1   4 -19 7818.90 715.236  40 
  -4  -1 -19 8202.53 717.024  40 
   1  -4 -19 9164.66 755.436  40 
   4   1 -19 7137.37 679.689  40 
   1  -4 -19 8831.43 799.390  35 
  -4  -1 -19 7187.26 713.003  35 
  -1   4 -19 8122.70 736.356  35 
   4   1 -19 7455.89 733.392  35 
  -4  -1 -19 8240.68 652.998  12 
   4   1 -19 8086.36 693.699  10 
  -1   4 -19 7490.32 594.513  12 
   1  -4 -19 8678.79 731.081  26 
  -4  -1 -19 8737.59 704.590  26 
  -4  -1  19 8167.17 661.585  27 
  -1   4 -19 8701.29 781.852  19 
   1  -4 -19 8273.34 720.641  19 
   4   1 -19 8360.09 758.594  19 
  -1   4  19 8597.87 731.311  21 
   4   1  19 7883.35 606.306  15 
   1  -4 -19 8301.06 773.568  13 
  -1   4  19 8734.21 676.532  15 
  -4  -1 -19 8797.87 817.849  13 
   4   1 -19 8338.44 752.848  13 
  -1   4 -19 7746.55 707.718  13 
  -1   4 -21 16200.5 1023.98  40 
  -4  -1 -21 17057.7 1005.41  40 
   4   1 -21 16187.8 988.454  40 
   1  -4 -21 16793.6 1040.42  40 
  -4  -1 -21 17729.3 1119.04  35 
   4   1 -21 16672.7 1093.04  35 
  -1   4 -21 16327.4 1045.47  35 
   1  -4 -21 16376.9 1084.48  35 
  -1   4 -21 15855.4 836.814  12 
   1  -4 -21 15692.1 872.699  12 
  -4  -1 -21 15480.9 885.827  12 
   1  -4 -21 15612.9 962.214  26 
  -4  -1  21 15683.0 905.970  27 
   4   1  21 18225.6 984.356  21 
   4   1 -21 17541.4 1107.45  19 
  -1   4  21 16633.1 993.642  21 
   1  -4 -21 15786.3 1054.36  13 
  -4  -1 -21 16124.8 1060.38  13 
   1  -4  21 15221.3 904.600  15 
  -1   4 -21 17356.8 1051.59  13 
  -1   4  21 16252.4 922.622  15 
   4   1  21 14466.6 805.611  15 
  -4  -1  21 16238.5 969.498  15 
   4   1 -21 15999.3 1045.04  13 
  -1   4 -23 5608.65 642.858  40 
   1  -4 -23 5313.44 633.099  40 
  -4  -1 -23 3594.18 525.395  40 
   4   1 -23 4812.30 607.109  40 
   1  -4 -23 4922.10 651.597  35 
  -1   4 -23 5066.30 645.072  35 
   4   1 -23 3963.44 605.457  35 
  -4  -1 -23 4185.05 608.982  35 
   4   1 -23 4255.03 584.962  13 
   1  -4 -23 4830.29 499.773  12 
  -4  -1 -23 4709.94 515.402  12 
   1  -4 -23 5063.28 574.567  26 
  -4  -1  23 5663.95 551.408  27 
  -1   4  23 5151.51 614.157  21 
  -1   4  23 4662.82 560.000  22 
   4   1  23 6236.24 602.660  21 
  -4  -1  23 4818.60 597.353  21 
  -4  -1  23 4258.06 555.025  15 
  -1   4  23 4927.68 548.668  15 
   1  -4 -23 4449.38 611.181  13 
   1  -4  23 4738.64 532.227  15 
  -4  -1 -25 9389.39 716.323  40 
   4   1 -25 9462.60 731.270  40 
  -1   4 -25 9929.31 780.788  40 
   1  -4 -25 8640.80 579.738  12 
  -4  -1 -25 8742.05 602.877  12 
  -4  -1  25 10000.2 741.077  21 
  -1   4  25 8897.33 692.322  22 
   1  -4  25 9437.18 716.671  21 
   4   1  25 8791.51 649.185  21 
  -1   4  25 10095.2 753.286  21 
   4   1  25 8624.11 663.559  22 
   1  -4 -25 8920.65 781.383  35 
  -4  -1 -25 10225.3 847.059  35 
  -1   4  25 8317.18 635.572  32 
   4   1 -25 9197.33 812.007  35 
  -1   4 -25 9882.27 805.364  35 
   1  -4 -25 9112.74 769.678  13 
  -1   4  25 8635.85 653.430  15 
   4   1 -25 10282.7 806.219  13 
   1  -4  25 8318.25 585.449  15 
  -4  -1  25 9256.48 683.436  15 
  -1   4  27 5933.95 484.125  32 
   4   1  27 5688.63 493.803  32 
   4   1 -27 5913.23 585.592  35 
   1  -4 -27 7307.99 639.471  35 
  -1   4 -27 7306.05 618.395  40 
   1  -4  27 6038.22 526.973  22 
   4   1  27 6692.78 534.134  22 
  -4  -1  27 7056.63 547.834  21 
  -4  -1  27 5657.00 488.857  22 
   1  -4  27 6594.71 544.377  21 
  -1   4  27 6441.33 547.729  22 
  -4  -1  27 6612.70 519.875  15 
  -4  -2   0 197236. 2529.86   8 
  -4  -2   0 199044. 2637.04   7 
  -2   4   0 204606. 2394.82   5 
   4   2   0 212643. 3639.99   6 
  -2   4   0 206754. 2668.39   3 
   2  -4   0 200396. 2797.65   2 
  -4  -2  -2 45972.7 1401.38   7 
   4   2   2 46757.7 1474.33   6 
  -2   4   2 48930.8 967.235   5 
  -4  -2  -2 49607.0 1216.08   8 
  -2   4  -2 46880.2 1098.99   7 
  -4  -2   2 48142.7 1295.35   7 
  -4  -2   2 46536.7 1301.92   8 
   4   2  -2 49146.4 1690.12   6 
  -4  -2   2 51764.4 1833.04   1 
   4   2   2 47259.7 1207.50   3 
  -2   4  -2 47645.5 1353.14   3 
  -2   4   2 46507.2 1383.29   3 
   2  -4  -2 46178.5 1453.88   2 
   4   2  -2 50342.9 1276.60   2 
  -2   4  -2 46792.1 1385.62   5 
   2  -4   2 47477.8 795.761   1 
  -2   4   2 47235.6 1032.48   1 
  -4  -2  -4 72191.8 1972.46   7 
  -4  -2   4 68990.0 1664.99   8 
   4   2   4 72746.8 1961.16   6 
  -4  -2  -4 74477.5 1409.37   8 
  -2   4  -4 71170.2 1356.48   7 
   4   2  -4 69322.2 2068.67   6 
  -4  -2  -4 73483.5 1687.12   5 
  -2   4   4 72768.7 1745.46   1 
   4   2  -4 69621.7 1533.34   2 
   2  -4   4 72018.5 1553.46   1 
  -4  -2   4 74963.7 2104.70   1 
   4   2   4 72369.4 1513.18   4 
   2  -4  -4 73675.1 2101.02   2 
  -4  -2   4 73371.0 1726.79   4 
   4   2   4 69659.2 1409.80   3 
  -2   4  -4 73594.9 1980.98   5 
  -4  -2   6 36469.7 1278.83   8 
   2  -4   6 35729.6 1228.84   8 
  -4  -2  -6 38831.5 1331.96   5 
  -2   4  -6 37419.7 1146.37   7 
  -4  -2  -6 37795.4 1681.41   2 
   2  -4  -6 37177.6 1717.43   2 
  -4  -2   6 37192.2 1496.48   4 
   4   2   6 38486.6 1185.59   3 
   2  -4   6 37607.3 1412.93   1 
   4   2   6 37608.1 1375.05   4 
   4   2  -6 37718.0 1392.36   2 
  -2   4   6 35175.9 1497.75   1 
  -4  -2   6 37676.0 1656.47   1 
  -2   4  -6 36137.6 1575.73   5 
   2  -4  -6 35770.8 807.314   5 
   2  -4   8 11497.7 711.416   8 
  -4  -2   8 10448.6 719.752   8 
  -4  -2  -8 13138.7 874.779   5 
  -2   4  -8 10844.4 733.778   7 
  -4  -2   8 13271.4 1134.56   1 
   4   2  -8 11654.9 941.528   2 
   4   2  -8 12776.8 1074.28   5 
  -2   4  -8 10943.8 987.605   5 
   2  -4   8 12316.6 1059.22   4 
  -2   4   8 11309.7 1021.27   1 
   4   2   8 12220.9 773.204   3 
  -4  -2  -8 10429.2 1041.06   2 
   2  -4  -8 11397.2 576.980   5 
   2  -4  -8 11454.9 1141.16   2 
   4   2   8 11902.8 933.583   4 
  -4  -2   8 11678.7 1017.04   4 
   2  -4   8 11890.9 982.054   1 
  -2   4 -10 11424.5 848.116   7 
  -2   4 -10 8843.27 1016.18   5 
  -4  -2 -10 11967.4 940.782   5 
  -4  -2 -10 10411.4 1077.27   7 
   4   2  10 10483.9 814.930   3 
   2  -4  10 10889.7 1083.50   1 
  -4  -2  10 9335.44 1086.99   1 
   4   2  10 9509.35 1150.04   1 
   2  -4  10 10514.4 1139.98   4 
   4   2 -10 9925.65 1023.88   2 
   2  -4 -10 9737.62 1169.71   2 
  -4  -2  10 8259.81 950.736   4 
  -2   4  10 8372.89 1002.51   1 
   4   2 -10 9637.27 1043.78   5 
   4   2  10 10601.8 1031.34   4 
  -4  -2 -10 6879.97 915.153   2 
  -4  -2 -12 5851.50 869.741   7 
  -4  -2 -12 6894.79 781.890   5 
  -2   4 -12 5733.43 933.336   5 
   2  -4  12 6263.21 1004.59   4 
   4   2  12 5730.53 879.503   4 
   2  -4 -12 6617.44 1099.26   2 
   2  -4  12 6167.36 936.707   1 
  -4  -2  12 6071.25 1025.01   1 
   4   2  12 5867.32 1024.09   1 
  -4  -2  12 6060.51 986.830   4 
  -2   4  12 5098.08 958.477   1 
   4   2 -12 3431.17 750.006   2 
   4   2 -12 7472.27 1034.87   5 
  -2   4 -14 11966.3 1379.54   5 
  -4  -2 -14 12898.5 1439.85   7 
  -4  -2  14 12057.3 1549.73   1 
  -2   4  14 13878.0 1487.89   3 
   2  -4  14 12932.7 1541.27   1 
  -2   4  14 11018.4 1493.60   1 
   4   2  14 10581.8 1303.05   4 
  -4  -2  14 10465.9 1367.82   4 
   4   2  14 12363.7 1607.53   1 
   4   2 -14 10784.1 1289.70   5 
   4   2 -14 11434.0 1334.41   2 
   2  -4  14 12644.8 1535.00   4 
   2  -4 -14 10574.4 1467.20   2 
  -2   4 -16 10176.6 1379.45   5 
  -4  -2 -16 13129.4 1551.50   7 
  -2   4  16 12302.7 1562.74   3 
  -4  -2  16 11539.3 1669.32   1 
  -2   4  16 10878.1 1675.21   1 
   4   2  16 11792.3 1729.25   1 
   2  -4  16 13045.6 1699.03   1 
   2  -4 -16 13235.0 1792.66   2 
  -4  -2  16 12563.5 1663.11   4 
   2  -4  16 14966.1 1823.43   4 
   2  -4 -16 13556.8 799.277  40 
  -4  -2 -16 12769.6 756.386  40 
  -2   4 -16 13536.9 795.565  40 
   4   2 -16 13514.7 795.501  40 
  -4  -2 -16 13035.9 840.018  35 
   2  -4 -16 12246.0 819.397  35 
  -2   4 -16 12396.0 801.274  35 
   4   2 -16 13377.3 840.649  35 
  -2   4 -16 12997.0 710.716  12 
  -2   4 -16 12228.4 785.896  10 
   4   2 -16 12133.8 760.215  10 
   4   2 -16 13568.3 830.439  13 
   2  -4 -16 13749.1 818.478  26 
  -2   4  16 12308.5 675.575  27 
  -4  -2 -16 13530.9 783.621  26 
   2  -4 -16 11815.9 729.436  19 
  -4  -2  16 12086.9 693.932  20 
  -2   4 -16 12829.7 802.957  19 
   4   2 -16 13556.9 857.791  19 
  -4  -2 -16 13066.7 827.143  13 
   2  -4 -16 11795.1 783.086  13 
  -2   4  16 12742.7 743.166  15 
  -2   4 -16 11402.7 749.043  13 
   4   2  18 6666.42 1322.61   6 
  -4  -2  18 4572.36 1171.96   4 
   4   2  18 3653.43 1105.20   1 
   2  -4  18 3963.76 1128.36   1 
  -4  -2  18 5826.37 1310.75   1 
  -2   4  18 3104.96 1055.87   1 
   2  -4  18 5618.47 1273.20   4 
   2  -4 -18 4783.54 1238.89   2 
  -2   4 -18 4585.99 550.904  40 
   2  -4 -18 4490.26 550.732  40 
   4   2 -18 4463.03 541.257  40 
  -4  -2 -18 4869.33 566.066  40 
   2  -4 -18 3844.33 561.253  35 
   4   2 -18 4160.68 560.281  35 
  -4  -2 -18 4909.30 616.349  35 
  -2   4 -18 4654.38 567.731  35 
   4   2 -18 4522.01 554.913  10 
  -2   4 -18 4744.25 482.889  12 
   2  -4 -18 4529.21 585.953  13 
   2  -4 -18 4041.19 524.410  26 
  -4  -2 -18 4532.08 526.253  26 
  -2   4  18 4638.17 490.298  27 
  -4  -2  18 4512.91 506.414  27 
   4   2 -18 4112.27 582.930  19 
  -2   4  18 5191.59 589.196  21 
   2  -4 -18 4741.96 559.978  19 
  -2   4 -18 4365.41 587.661  19 
  -4  -2  18 3768.86 438.366  20 
  -2   4  18 4914.04 522.776  15 
   4   2  18 4183.66 450.334  15 
  -2   4 -18 4274.66 525.513  13 
  -4  -2 -18 4864.91 622.259  13 
   4   2 -18 4497.20 558.185  13 
   4   2 -20 5741.94 620.942  40 
  -2   4 -20 5900.18 650.750  40 
   2  -4 -20 6471.39 686.107  40 
  -4  -2 -20 6475.92 649.241  40 
   2  -4 -20 6559.61 722.620  35 
  -2   4 -20 5749.70 676.576  35 
  -4  -2 -20 6802.20 715.527  35 
   4   2 -20 6243.87 706.302  35 
  -2   4 -20 5993.55 569.871  12 
  -4  -2 -20 6207.65 591.415  12 
   4   2 -20 6008.48 643.400  10 
  -4  -2  20 5896.38 608.331  27 
   2  -4 -20 5791.06 642.599  26 
  -4  -2 -20 6013.94 603.524  26 
  -2   4  20 7156.56 694.937  21 
   4   2 -20 6354.72 700.298  19 
   2  -4 -20 7271.86 687.298  19 
   4   2  20 6838.70 640.863  21 
   4   2 -20 6131.11 672.455  13 
  -2   4  20 6466.08 628.838  15 
  -4  -2 -20 6465.69 729.716  13 
   4   2  20 5332.34 512.218  15 
   2  -4 -20 5759.12 676.763  13 
  -4  -2  20 5733.85 627.933  15 
  -2   4 -20 5592.27 633.244  13 
  -4  -2 -22 332.664 337.103  40 
   2  -4 -22 956.061 426.944  40 
  -2   4 -22 890.793 398.096  40 
   4   2 -22 781.681 373.341  40 
  -2   4 -22 254.101 367.865  35 
  -4  -2 -22 580.377 399.898  35 
   4   2 -22 637.585 401.678  35 
   2  -4 -22 371.353 375.356  35 
  -4  -2 -22 700.471 317.659  12 
  -2   4 -22 599.019 286.444  12 
   4   2 -22 662.137 398.546  13 
   2  -4 -22 743.631 419.651  13 
   2  -4 -22 286.212 277.203  12 
  -4  -2  22 588.861 310.261  27 
   2  -4 -22 382.002 296.136  26 
  -2   4  22 864.291 417.262  21 
   4   2 -22 598.337 399.459  19 
   4   2  22 386.417 319.497  21 
   2  -4  22 591.971 292.037  15 
  -2   4  22 511.790 291.761  15 
  -2   4 -22-172.163 395.477  13 
  -4  -2  22 409.575 337.165  15 
  -4  -2 -24 1604.68 385.670  40 
  -2   4 -24 1673.25 431.897  40 
   4   2 -24 2357.88 465.305  40 
   2  -4 -24 2081.35 488.747  35 
  -2   4  24 1777.82 370.734  32 
   4   2 -24 1301.43 456.114  35 
  -4  -2 -24 2126.46 484.482  35 
  -2   4 -24 1632.39 439.494  35 
  -4  -2 -24 1544.43 343.473  12 
   2  -4 -24 1765.90 349.335  12 
  -2   4 -24 1698.02 314.984  12 
   2  -4 -24 2024.24 372.904  26 
   4   2  24 1702.07 394.021  22 
  -4  -2  24 1552.36 393.644  21 
  -2   4  24 1782.26 422.155  21 
   2  -4  24 1600.38 426.437  21 
  -2   4  24 1664.86 396.368  22 
   4   2  24 1541.18 373.922  21 
  -2   4  24 2058.18 401.607  15 
   4   2 -24 1741.04 417.493  13 
   2  -4  24 1659.47 345.242  15 
   2  -4 -24 1259.15 425.943  13 
  -4  -2  24 1924.10 422.772  15 
   4   2 -26 1302.90 361.292  40 
  -2   4 -26 1267.09 370.717  40 
  -4  -2 -26 878.346 271.742  12 
  -4  -2  26 782.462 318.360  21 
   2  -4  26 841.989 306.457  22 
  -2   4  26 470.206 284.874  22 
   2  -4  26 1058.09 309.894  21 
   4   2  26 936.155 307.433  22 
   4   2  26 821.162 287.959  21 
  -2   4  26 730.480 329.841  21 
  -4  -2  26 248.375 271.683  22 
  -4  -2  26 790.262 313.390  15 
  -2   4  26 997.304 289.107  15 
   4   2  26 1197.55 326.131  32 
  -2   4  26 941.421 298.656  32 
   4   2 -26 578.125 331.911  35 
   2  -4 -26 880.223 375.397  35 
  -3   4  -1 32692.6 1068.51   7 
  -3   4   1 30803.9 985.414   5 
   4   3  -1 32862.9 1530.73   6 
  -4  -3   1 31488.0 1045.36   7 
  -4  -3  -1 31990.9 1134.60   7 
  -4  -3   1 31538.5 1128.99   8 
  -4  -3  -1 32619.7 1081.27   8 
  -3   4  -1 31604.7 1121.02   5 
   4   3   1 32211.3 1354.84   6 
   3  -4  -1 30148.9 1248.55   2 
  -3   4  -1 30633.2 1045.96   3 
   4   3   1 31334.7 1129.38   3 
  -3   4   1 31461.4 1103.33   3 
  -3   4   1 29718.0 773.062   1 
  -4  -3   1 32423.3 1821.04   1 
   4   3  -3 61897.7 1954.80   6 
  -4  -3   3 59602.0 1410.47   7 
  -3   4  -3 60234.4 1749.14   5 
  -3   4  -3 61816.9 1430.28   7 
  -4  -3  -3 60209.2 1385.37   8 
  -4  -3  -3 61055.2 1747.22   7 
  -4  -3   3 60477.7 1606.26   8 
   4   3   3 60739.6 1787.90   6 
  -3   4   3 57685.1 1416.07   1 
  -4  -3  -3 60576.9 1759.66   2 
   4   3   3 60082.6 1478.86   3 
   4   3  -3 60731.6 1149.38   2 
   3  -4  -3 59808.3 1879.29   2 
  -4  -3   3 63342.1 2072.81   1 
  -3   4  -3 65193.0 1569.84   3 
   4   3  -5 72757.8 2337.00   6 
  -4  -3   5 71130.6 1822.20   8 
   4   3   5 73638.1 2114.89   6 
  -3   4  -5 71808.3 2135.85   5 
  -3   4  -5 71351.7 1658.80   7 
  -4  -3  -5 74216.4 1462.77   8 
  -4  -3  -5 71673.8 2201.62   2 
   4   3  -5 74718.8 1638.33   2 
   3  -4  -5 73729.4 2309.59   2 
   4   3   5 70386.6 1693.81   3 
  -3   4   5 70366.7 1939.32   1 
  -4  -3   5 74850.9 2269.69   1 
  -4  -3   5 74000.9 1992.01   4 
   3  -4   5 73237.3 1769.94   1 
  -3   4  -7 54.0033 183.435   7 
  -4  -3  -7 231.225 174.899   5 
  -4  -3   7-324.106 208.638   8 
   3  -4   7 17.6344 152.775   8 
  -3   4  -7-18.7206 302.580   5 
   3  -4   7 240.458 292.310   4 
  -4  -3   7 8.64768 311.263   1 
   4   3  -7 79.1393 221.603   2 
   4   3   7 138.308 230.785   4 
   3  -4  -7 49.8835 131.019   5 
  -4  -3   7-22.6318 257.080   4 
  -3   4   7 201.422 280.916   1 
   4   3  -7 79.9575 295.562   5 
   4   3   7-42.9592 213.093   3 
   3  -4  -7 23.6945 342.179   2 
   3  -4   7 366.333 269.950   1 
  -4  -3  -7-86.1016 298.158   2 
   3  -4   9 3911.91 422.143   8 
  -3   4  -9 3324.91 500.165   7 
  -4  -3  -9 4292.65 531.065   5 
  -4  -3   9 3365.41 451.276   8 
   3  -4   9 3525.68 620.459   1 
   4   3  -9 3055.10 553.717   2 
   3  -4   9 4125.62 707.514   4 
  -3   4   9 3818.30 719.746   1 
  -4  -3  -9 3707.99 731.141   2 
   4   3   9 4071.87 646.598   4 
   3  -4  -9 3621.28 790.203   2 
   4   3   9 3996.84 513.657   3 
  -4  -3   9 3045.70 618.407   4 
   3  -4  -9 3546.50 390.006   5 
  -3   4  -9 3958.45 694.933   5 
  -4  -3   9 4717.31 790.173   1 
   4   3  -9 3972.02 692.766   5 
  -3   4 -11 1956.68 444.055   7 
  -4  -3 -11 2112.22 429.407   5 
  -4  -3 -11 2022.46 580.923   7 
  -3   4 -11 2464.50 618.390   5 
   3  -4  11 1990.55 583.729   1 
   3  -4 -11 2303.48 759.228   2 
  -3   4  11 1620.61 603.223   1 
   4   3  11 1915.76 667.532   1 
   4   3 -11 2271.71 565.629   2 
   4   3 -11 2289.10 632.419   5 
  -4  -3  11 2212.85 627.363   4 
  -4  -3  11 2812.72 689.756   1 
   3  -4  11 1718.99 580.466   4 
  -4  -3 -11 2001.38 568.943   2 
   4   3  11 2400.77 594.413   4 
   4   3  11 2379.88 469.004   3 
  -4  -3 -13 9243.84 1169.93   7 
  -3   4 -13 9421.82 1184.42   5 
   4   3  13 9409.68 1364.46   1 
   4   3 -13 10166.9 1156.07   2 
   3  -4  13 9209.17 1220.97   1 
  -4  -3  13 9382.45 1266.27   4 
   3  -4  13 8858.25 1209.70   4 
  -3   4  13 11015.4 1414.97   1 
   3  -4 -13 8850.11 1327.55   2 
  -4  -3  13 9814.62 1327.03   1 
   4   3 -13 10161.4 1247.06   5 
   4   3  15 832.591 489.288   6 
  -4  -3 -15 1234.66 506.477   7 
   3  -4 -15 1286.74 638.286   2 
  -3   4 -15 595.626 514.797   5 
  -4  -3  15 915.598 408.815   1 
   4   3 -15 1535.23 703.822   5 
  -3   4  15 1652.08 667.721   3 
   4   3  15 1814.39 662.024   1 
  -3   4  15 1058.87 645.016   1 
   3  -4  15 1147.15 627.308   1 
   3  -4  15 1372.74 708.819   4 
  -4  -3  15 951.625 538.280   4 
  -3   4 -15 2001.68 332.525  40 
  -4  -3 -15 1639.00 307.039  40 
   3  -4 -15 1580.19 335.090  40 
   4   3 -15 1557.92 320.635  40 
   3  -4 -15 1334.21 337.560  35 
  -4  -3 -15 1366.56 337.453  35 
  -4  -3 -15 1895.41 378.614  13 
   3  -4 -15 1571.07 327.854  13 
  -3   4 -15 1518.37 382.959  10 
  -4  -3 -15 1795.90 335.951  26 
   4   3 -15 1828.56 387.119  19 
  -3   4 -15 1530.99 320.847  19 
  -3   4  15 1683.94 320.768  15 
   4   3  17 10841.8 1563.87   6 
  -4  -3 -17 9931.93 1438.66   7 
   3  -4  17 11795.2 1690.84   4 
   3  -4 -17 12698.1 1845.96   2 
  -4  -3  17 10434.1 1633.18   4 
  -4  -3  17 11178.1 1764.44   1 
   4   3  17 12497.5 1862.87   1 
  -3   4  17 10826.2 1756.89   1 
  -3   4  17 10566.7 1518.51   3 
   3  -4  17 12970.8 1772.17   1 
  -3   4 -17 10829.8 762.689  40 
   4   3 -17 11879.7 802.010  40 
  -4  -3 -17 11975.3 774.755  40 
   3  -4 -17 12607.2 805.501  40 
  -4  -3 -17 11867.4 828.606  35 
   4   3 -17 12023.0 838.078  35 
   3  -4 -17 11775.4 859.746  35 
  -3   4 -17 12111.3 832.895  35 
   4   3 -17 11141.6 775.896  10 
  -3   4 -17 11801.6 714.192  12 
  -3   4  17 11628.9 704.136  27 
  -4  -3 -17 11643.9 775.397  26 
   3  -4 -17 11715.0 828.205  26 
  -3   4 -17 11623.0 831.121  19 
   3  -4 -17 11362.1 761.554  19 
  -4  -3  17 9819.37 666.780  20 
   4   3 -17 12153.3 858.218  19 
  -3   4  17 11816.1 748.440  15 
   4   3 -17 10856.9 772.333  13 
   3  -4 -17 11049.5 812.257  13 
  -4  -3 -17 12215.6 856.192  13 
   4   3  17 11096.8 678.727  15 
  -3   4 -17 11314.4 788.308  13 
   4   3  19-562.308 535.695   6 
  -4  -3  19 493.949 571.763   4 
   4   3  19-1057.71 740.379   1 
   3  -4  19 1292.45 664.917   1 
   3  -4  19-372.513 593.648   4 
  -3   4  19 46.9885 706.889   1 
   3  -4 -19 287.128 312.437  40 
   4   3 -19 432.078 308.759  40 
  -4  -3 -19 347.865 320.514  40 
  -3   4 -19 68.2639 358.679  40 
   4   3 -19 169.612 319.340  35 
  -3   4 -19 600.982 376.969  35 
   3  -4 -19 207.460 353.585  35 
  -4  -3 -19 314.291 329.893  35 
   3  -4 -19 90.9819 360.708  13 
   4   3 -19 50.8277 320.599  13 
   4   3 -19 317.232 331.066  10 
  -3   4 -19 247.489 271.145  12 
  -4  -3  19 610.335 321.272  27 
  -3   4  19 346.537 264.869  27 
  -4  -3 -19 220.808 259.860  26 
   3  -4 -19 417.298 306.716  26 
  -3   4  19 199.123 304.412  21 
  -4  -3  19 698.193 283.889  20 
   3  -4 -19-63.4176 300.356  19 
   4   3  19 217.818 271.724  21 
   4   3 -19 518.914 340.071  19 
  -3   4  19 450.881 313.297  15 
  -3   4 -19-79.9655 347.007  13 
   4   3  19 231.446 229.618  15 
  -4  -3 -19 433.583 389.354  13 
  -3   4 -21 2019.57 465.751  40 
  -4  -3 -21 2542.18 494.716  40 
   3  -4 -21 2366.71 492.047  40 
   4   3 -21 2554.39 480.493  40 
   4   3 -21 2452.88 503.357  35 
   3  -4 -21 2670.60 551.942  35 
  -3   4 -21 2337.44 495.574  35 
  -4  -3 -21 2645.61 531.105  35 
  -4  -3 -21 1734.27 390.771  12 
  -3   4 -21 2274.59 422.539  12 
   4   3 -21 1904.44 468.464  13 
   3  -4 -21 2292.31 504.749  13 
  -4  -3  21 2144.84 418.726  27 
   3  -4 -21 2187.31 432.206  26 
  -4  -3 -21 2176.19 425.519  26 
  -3   4  21 2775.20 509.927  21 
   4   3 -21 2672.93 535.733  19 
   4   3  21 2324.28 434.295  21 
  -4  -3 -21 1944.86 492.628  13 
  -4  -3  21 1664.22 420.599  15 
   4   3  21 1732.57 351.505  15 
  -3   4 -21 2350.05 473.374  13 
   3  -4  21 1818.26 367.489  15 
  -3   4  21 1894.62 396.630  15 
  -4  -3 -23-59.3778 340.249  40 
   4   3 -23-46.5996 328.132  40 
   3  -4 -23 336.828 352.545  40 
  -3   4 -23-35.6035 325.811  40 
   4   3 -23-139.315 354.591  35 
   3  -4 -23 36.7174 405.958  35 
  -3   4 -23 8.72326 324.389  35 
  -4  -3 -23-101.757 385.884  35 
   3  -4 -23-292.106 375.336  13 
   3  -4 -23 171.112 247.435  12 
  -4  -3 -23-141.749 295.567  12 
  -3   4 -23-220.585 288.712  12 
  -4  -3  23-246.788 279.526  27 
   3  -4 -23-11.3821 272.348  26 
  -3   4  23 58.7764 289.991  22 
   4   3 -23 771.932 396.101  19 
  -3   4  23-22.9837 358.869  21 
   4   3  23 245.792 295.911  21 
   4   3  23 32.1905 305.678  22 
   4   3 -23-197.359 324.901  13 
  -4  -3  23-369.406 347.528  15 
   3  -4  23-168.314 255.117  15 
  -3   4  23 36.0014 302.383  15 
  -3   4 -25 5674.57 589.797  40 
   4   3 -25 4710.17 546.890  40 
  -4  -3 -25 4190.74 454.223  12 
   4   3  25 4775.50 531.230  32 
   4   3 -25 4707.81 581.598  35 
  -3   4  25 4095.54 445.010  32 
   3  -4 -25 5014.19 633.073  35 
  -4  -3 -25 6023.99 664.307  35 
   3  -4  25 4530.92 533.826  21 
  -3   4  25 4667.74 547.249  21 
   4   3  25 5083.00 517.620  21 
  -3   4  25 5173.18 553.219  22 
  -4  -3  25 5120.48 565.133  21 
   4   3  25 4396.37 524.252  22 
  -4  -3  25 3834.51 493.281  15 
  -3   4  25 4987.99 524.211  15 
   4   3 -25 4149.57 553.414  13 
   3  -4 -25 5386.36 633.485  13 
  -3   4 -27 1130.10 306.450  40 
  -4  -3 -27 302.189 205.690  12 
   4   3  27 1208.37 309.201  22 
   3  -4  27 789.652 244.583  22 
  -4  -3  27 339.343 253.787  22 
  -4  -3  27 1020.78 307.870  21 
   3  -4  27 1157.28 271.074  21 
  -3   4  27 1269.67 317.654  22 
  -4  -3  27 570.468 244.282  15 
  -3   4  27 1007.70 282.423  15 
   4   3  27 1144.41 295.057  32 
   3  -4 -27 1295.69 366.497  35 
  -4   4   0 626670. 5017.83   5 
   4   4   0 607689. 6383.62   6 
  -4   4   0 612951. 5222.30   7 
  -4  -4   0 653751. 5225.23   8 
   4  -4   0 616204. 3908.80   6 
  -4  -4   0 631308. 4760.90   7 
  -4   4   0 638762. 4718.43   3 
   4  -4   0 655327. 6287.87   2 
  -4   4   0 643162. 6242.68   1 
  -4  -4  -2 5109.49 547.803   7 
   4  -4  -2 4266.33 246.782   6 
  -4   4  -2 4925.37 505.482   7 
   4   4  -2 4213.79 587.080   6 
  -4   4  -2 4753.31 540.131   5 
  -4  -4   2 3877.63 472.103   8 
   4   4   2 3646.38 546.085   6 
  -4  -4   2 4817.04 415.895   7 
  -4  -4  -2 5284.48 484.510   8 
   4  -4  -2 4217.14 590.972   2 
  -4  -4   2 5202.57 774.051   1 
  -4   4  -2 5199.69 467.493   3 
  -4   4   2 4787.87 421.455   1 
   4   4   2 4357.65 501.580   3 
   4   4  -2 5407.16 316.981   2 
  -4  -4  -2 4594.83 470.912   2 
   4   4  -4 314059. 4723.73   6 
  -4  -4   4 307139. 3912.76   8 
   4   4   4 306412. 4157.87   6 
  -4   4  -4 299184. 4259.86   5 
  -4   4  -4 305575. 3586.62   7 
  -4  -4  -4 306768. 3301.60   8 
   4   4   4 306007. 3719.17   3 
  -4   4   4 303901. 3779.73   1 
   4  -4  -4 302975. 4628.68   2 
   4   4  -4 315836. 2495.73   2 
  -4  -4   4 320293. 4761.19   1 
  -4  -4  -4 302123. 4214.67   2 
  -4   4  -6 207037. 3915.14   5 
  -4  -4   6 209502. 3384.39   8 
  -4   4  -6 211323. 3237.29   7 
   4   4   6 213604. 3809.48   6 
  -4  -4  -6 201726. 2464.37   8 
  -4  -4   6 212317. 3811.37   4 
   4   4  -6 201119. 4028.80   5 
   4  -4   6 209144. 3386.19   1 
   4   4   6 198981. 3237.98   3 
  -4  -4   6 209100. 4083.34   1 
  -4  -4  -6 201822. 4004.47   2 
   4  -4   6 213329. 3705.70   4 
   4  -4  -6 209663. 4262.83   2 
   4   4  -6 203249. 2752.83   2 
  -4   4   6 211071. 3721.60   1 
   4   4   8 156159. 3667.79   6 
  -4   4  -8 157253. 3051.27   7 
   4  -4   8 152454. 2699.65   8 
  -4  -4   8 155165. 3026.64   8 
  -4   4  -8 150718. 3705.65   5 
   4  -4  -8 151943. 2542.66   5 
  -4  -4  -8 148668. 3877.10   2 
   4   4  -8 154029. 2939.91   2 
   4  -4   8 155684. 3453.75   1 
   4   4   8 161914. 3170.60   3 
  -4  -4   8 161943. 3788.38   4 
   4  -4   8 151631. 3567.65   4 
  -4   4   8 149111. 3667.25   1 
   4   4  -8 155476. 3883.52   5 
  -4  -4   8 166354. 4036.86   1 
   4  -4  -8 160048. 4219.81   2 
  -4   4 -10 66223.5 2706.52   5 
  -4   4 -10 68935.7 2232.07   7 
  -4  -4  10 65321.1 2032.98   8 
   4   4  10 69251.4 2726.95   6 
   4  -4  10 67052.6 2684.57   4 
  -4  -4  10 67426.2 2880.29   1 
   4  -4 -10 64517.7 3011.36   2 
   4   4 -10 64095.2 2775.74   5 
  -4   4  10 68030.4 2825.51   1 
   4   4  10 68869.2 2283.06   3 
   4   4 -10 63039.3 2210.61   2 
  -4  -4  10 69427.2 2824.82   4 
   4  -4  10 71085.8 2701.69   1 
  -4  -4 -10 69702.8 2979.27   2 
  -4   4 -12 106969. 3038.43   7 
   4   4  12 112769. 3875.55   6 
  -4   4 -12 107140. 3753.50   5 
   4  -4  12 115959. 3948.42   4 
   4   4 -12 117551. 4095.51   5 
  -4  -4 -12 111209. 4172.38   2 
   4  -4 -12 110870. 4358.32   2 
   4   4  12 110346. 4277.97   1 
  -4   4  12 114518. 4121.84   1 
  -4  -4  12 116721. 4110.10   4 
   4   4  12 112435. 3182.62   3 
   4  -4  12 117582. 3956.41   1 
   4   4 -12 108657. 3287.49   2 
  -4  -4  12 110608. 4120.57   1 
  -4  -4 -14 37731.8 2523.92   7 
   4   4  14 42995.3 2659.31   6 
  -4   4 -14 46903.4 2719.15   5 
   4   4 -14 37868.7 2522.27   5 
   4   4  14 40898.2 2946.22   1 
   4  -4 -14 38669.0 2830.06   2 
   4  -4  14 38156.7 2549.15   4 
   4  -4  14 39434.7 2592.45   1 
  -4  -4  14 39242.4 2674.04   4 
  -4  -4  14 42213.8 2856.46   1 
  -4   4  14 39368.6 2729.06   1 
  -4  -4 -16 56195.3 3305.16   7 
  -4   4 -16 60083.3 3313.34   5 
   4   4  16 57367.4 3384.48   6 
   4  -4  16 58282.7 3509.51   4 
  -4  -4  16 56576.6 3634.53   1 
  -4   4  16 56594.6 3656.51   1 
   4   4 -16 61571.2 3481.66   5 
   4  -4  16 60717.4 3582.51   1 
  -4  -4  16 59777.6 3683.31   4 
  -4   4  16 56916.8 3362.95   3 
   4  -4 -16 56493.9 3739.08   2 
   4   4  16 59318.7 3875.95   1 
   4   4 -16 60866.1 1644.35  40 
   4  -4 -16 60106.1 1634.93  40 
  -4  -4 -16 60389.6 1606.96  40 
  -4   4 -16 59471.4 1614.34  40 
   4   4 -16 61922.3 1733.17  35 
   4  -4 -16 58540.3 1769.12  35 
  -4   4 -16 60928.2 1748.63  35 
  -4  -4 -16 58510.0 1702.06  35 
  -4   4 -16 58187.3 1472.33  12 
   4  -4 -16 55377.7 1686.65  13 
   4   4 -16 56810.1 1660.74  10 
  -4   4  16 57154.0 1483.15  27 
  -4  -4 -16 62131.7 1672.72  26 
   4  -4 -16 59326.4 1709.80  26 
   4   4 -16 59803.4 1733.11  19 
  -4   4 -16 58736.5 1712.85  19 
  -4  -4  16 57943.1 1518.02  20 
   4  -4 -16 57913.8 1612.50  19 
   4   4  16 58487.8 1454.53  15 
  -4   4 -16 58378.0 1673.13  13 
  -4   4  16 57695.5 1529.91  15 
  -4  -4 -16 59152.3 1726.71  13 
   4   4 -16 61407.5 1663.59  13 
   4   4  18 15171.6 1878.67   6 
  -4  -4  18 12110.6 1875.05   1 
  -4  -4  18 13262.5 1880.77   4 
   4   4  18 14293.8 2129.27   1 
   4  -4 -18 17397.1 2344.89   2 
   4  -4  18 13256.6 1837.58   1 
  -4   4  18 11454.9 1861.79   1 
   4  -4  18 15851.8 2031.13   4 
   4   4 -18 15185.6 917.151  40 
  -4   4 -18 13403.8 845.767  40 
  -4  -4 -18 14641.7 873.528  40 
   4  -4 -18 13709.7 871.188  40 
   4  -4 -18 13391.2 950.980  35 
   4   4 -18 13948.9 941.458  35 
  -4   4 -18 14409.6 969.383  35 
  -4  -4 -18 13436.9 931.066  35 
  -4   4 -18 13519.1 790.144  12 
   4   4 -18 13350.0 901.271  10 
   4  -4 -18 13125.3 878.192  26 
  -4  -4 -18 14486.9 881.580  26 
  -4   4  18 13341.9 776.619  27 
  -4  -4  18 14466.0 834.128  20 
   4   4  18 15156.0 865.014  21 
   4  -4 -18 13753.7 886.927  19 
   4   4 -18 14862.2 967.154  19 
  -4   4  18 15681.0 918.712  21 
  -4   4 -18 14925.6 939.500  13 
  -4  -4 -18 14189.0 948.617  13 
   4   4 -18 13850.5 891.143  13 
  -4   4  18 13872.0 828.119  15 
   4  -4 -18 12851.6 896.514  13 
   4   4  18 13518.2 772.647  15 
  -4  -4 -20 32966.9 1352.15  40 
   4  -4 -20 32004.2 1361.45  40 
   4   4 -20 32663.5 1387.59  40 
  -4   4 -20 32585.4 1358.43  40 
  -4   4 -20 32834.5 1478.98  35 
  -4  -4 -20 34039.0 1480.17  35 
   4  -4 -20 32436.5 1489.30  35 
   4   4 -20 31572.3 1436.82  35 
   4   4 -20 30633.7 1385.21  10 
  -4   4 -20 33799.7 1249.09  12 
  -4  -4 -20 32282.4 1271.90  12 
  -4  -4  20 31832.4 1295.99  27 
  -4  -4 -20 32276.5 1324.95  26 
   4  -4 -20 31448.6 1380.48  26 
  -4   4  20 34276.2 1388.59  21 
   4   4  20 34455.7 1320.49  21 
   4  -4 -20 31639.4 1341.11  19 
   4   4 -20 32112.6 1453.73  19 
   4   4  20 30555.5 1181.35  15 
  -4   4  20 31326.3 1273.49  15 
   4  -4  20 28863.5 1125.75  15 
   4  -4 -20 30575.4 1433.69  13 
  -4  -4 -20 34225.5 1503.97  13 
   4   4 -20 30708.0 1349.02  13 
  -4   4 -20 33174.2 1447.89  13 
  -4   4 -22 7233.41 702.210  40 
   4  -4 -22 5864.16 656.168  40 
  -4  -4 -22 6317.81 682.131  40 
   4   4 -22 6806.78 683.138  40 
   4  -4 -22 5473.41 714.717  35 
  -4  -4 -22 6364.37 718.407  35 
  -4   4 -22 6772.86 741.910  35 
   4   4 -22 6145.91 694.262  35 
  -4  -4 -22 6509.57 615.830  12 
  -4   4 -22 5864.55 565.211  12 
   4  -4 -22 6344.12 622.851  26 
  -4  -4  22 5831.86 598.842  27 
  -4  -4 -22 6629.93 634.482  26 
   4   4 -22 7071.90 763.150  19 
  -4   4  22 7662.21 731.149  21 
   4   4  22 6535.17 622.553  21 
   4   4  22 6806.64 653.110  22 
   4   4 -22 5254.18 612.755  13 
  -4  -4  22 5484.37 612.137  15 
   4  -4 -22 7185.49 761.438  13 
  -4   4  22 5891.16 613.742  15 
  -4   4 -24 13514.3 873.978  40 
   4   4 -24 15194.5 933.068  40 
  -4   4  24 13140.9 761.321  32 
   4  -4 -24 13225.0 995.849  35 
  -4  -4 -24 15420.9 1024.63  35 
   4   4 -24 11874.2 867.312  35 
   4   4  24 13994.8 841.208  32 
  -4   4 -24 12877.0 727.323  12 
  -4  -4 -24 12583.5 762.150  12 
  -4  -4  24 13046.2 772.035  27 
   4   4  24 14015.4 835.641  21 
  -4  -4  24 13827.9 912.991  21 
   4   4  24 14756.9 878.109  22 
  -4   4  24 12958.7 821.978  22 
  -4   4  24 15790.6 940.413  21 
   4  -4  24 13681.3 845.193  21 
  -4  -4  24 13019.8 841.590  15 
  -4   4  24 13720.1 860.469  15 
   4  -4 -24 14494.8 982.874  13 
   4   4 -24 13726.7 905.800  13 
   4   4 -26 3547.82 473.298  40 
  -4   4 -26 3417.06 452.039  40 
  -4  -4 -26 3746.50 412.699  12 
   4   4  26 3296.64 442.385  22 
   4  -4  26 2520.95 367.547  22 
  -4   4  26 4031.96 479.158  21 
   4  -4  26 3939.00 438.797  21 
  -4   4  26 2789.21 395.582  22 
  -4  -4  26 2867.93 436.277  21 
  -4   4  26 3520.53 446.802  15 
  -4  -4  26 2968.12 429.631  15 
   4  -4 -26 4046.96 558.032  13 
  -4   4  26 3023.03 356.821  32 
   4   4 -26 2976.69 430.106  35 
   4   4  26 2872.34 413.888  32 
   4  -4 -26 3609.77 539.984  35 
  -4  -5  -1 2538.60 408.546   8 
  -4  -5   1 2148.69 313.121   7 
  -5   4  -1 2702.46 453.212   7 
  -4  -5   1 2090.71 388.774   8 
   4   5   1 2183.76 504.054   6 
  -5   4   1 2245.87 442.293   7 
  -4  -5  -1 2215.14 385.415   7 
   5  -4  -1 2808.25 464.456   6 
   4   5  -1 2604.02 573.525   6 
  -5   4  -1 2537.74 441.958   5 
   5  -4   1 2300.05 343.876   6 
   4   5   1 2508.44 456.399   3 
  -5   4  -1 2774.73 339.606   3 
  -4  -5   1 3009.49 749.228   1 
   5  -4  -1 2294.00 545.786   2 
  -5   4   1 2700.63 454.143   1 
  -4  -5  -3 6037.55 543.305   8 
  -5   4  -3 6447.61 679.429   5 
  -4  -5   3 5727.64 610.162   8 
   5  -4  -3 5362.64 376.895   6 
   4   5   3 5608.99 617.845   6 
   4   5  -3 6108.50 739.558   6 
  -4  -5   3 6291.32 451.973   7 
  -5   4  -3 5520.43 572.311   7 
  -5   4  -3 6062.15 477.207   3 
   4   5   3 6012.95 600.132   3 
  -4  -5   3 6352.97 818.412   1 
   5  -4  -3 5952.52 752.824   2 
  -4  -5  -3 5524.54 570.283   2 
  -5   4   3 6542.98 597.439   1 
   4   5   5 128.090 229.552   6 
   4   5  -5-203.488 359.876   6 
  -4  -5  -5-36.8602 179.726   8 
  -4  -5   5 251.884 229.601   8 
  -5   4  -5 48.3428 207.333   7 
  -4  -5  -5 249.512 305.567   2 
  -4  -5   5-167.878 330.999   1 
   4   5   5 43.7128 189.446   3 
   5  -4  -5 382.009 423.669   2 
   4   5  -5 42.3609 80.1275   2 
   4   5  -5-44.3467 282.259   5 
  -5   4   5 198.304 254.105   1 
  -5   4  -5 129.299 276.754   5 
   4   5   7 880.761 376.865   6 
  -4  -5  -7 687.549 206.043   8 
  -5   4  -7 650.726 312.502   7 
  -4  -5   7 1097.43 349.315   8 
   5  -4   7 468.562 266.366   4 
   4   5  -7 705.485 220.930   2 
   4   5  -7 630.208 385.319   5 
  -4  -5   7 800.542 399.640   4 
  -4  -5   7 729.192 360.923   1 
  -5   4   7 516.390 340.691   1 
   4   5   7 990.767 309.918   3 
   5  -4   7 771.324 304.881   1 
   5  -4  -7 762.904 471.472   2 
  -5   4  -7 457.071 363.154   5 
  -4  -5  -7 617.499 415.106   2 
  -5   4  -9 3404.81 560.814   7 
  -4  -5   9 4068.43 558.830   8 
   5  -4   9 3417.44 438.462   8 
   4   5   9 4299.01 705.367   6 
   5  -4  -9 2127.07 735.858   2 
   4   5  -9 3815.76 765.130   5 
   5  -4   9 3042.69 579.480   4 
   4   5  -9 2947.49 463.602   2 
   4   5   9 3885.20 599.099   3 
   5  -4   9 4019.13 674.993   1 
  -4  -5   9 4192.83 777.029   1 
  -4  -5  -9 3104.76 719.922   2 
  -5   4   9 2835.85 661.963   1 
  -4  -5   9 3223.00 724.318   4 
  -5   4  -9 4230.29 759.938   5 
   5  -4  -9 4059.45 526.188   5 
   4   5  11-252.047 301.830   6 
  -5   4 -11 323.963 311.876   7 
   5  -4 -11 859.049 582.388   2 
  -5   4  11 1121.10 567.644   1 
  -4  -5  11 624.043 403.034   1 
   4   5  11 176.377 439.482   1 
  -4  -5 -11 117.261 429.127   2 
   5  -4  11 272.426 381.186   4 
   4   5 -11 98.8417 365.295   5 
  -4  -5  11-171.735 377.971   4 
   4   5  11 315.500 252.473   3 
  -5   4 -11 553.134 477.623   5 
   5  -4  11 612.788 379.002   1 
  -4  -5 -13 9620.93 1300.32   7 
  -5   4 -13 9534.00 1234.53   5 
   4   5  13 9881.30 1219.13   6 
   5  -4  13 10275.5 1249.60   4 
   5  -4 -13 9695.48 1464.83   2 
  -4  -5  13 9232.63 1307.70   4 
   5  -4  13 10349.7 1316.74   1 
  -4  -5  13 10140.5 1369.62   1 
   4   5  13 8422.09 1329.58   1 
  -4  -5 -13 8537.65 1314.94   2 
  -5   4  13 8378.01 1247.35   1 
   4   5 -13 9836.57 1306.92   5 
  -5   4 -15 4241.91 935.215   5 
  -4  -5 -15 4496.24 1013.07   7 
   4   5  15 4289.63 944.936   6 
   4   5 -15 3650.50 923.453   5 
  -5   4  15 2352.48 882.672   1 
  -4  -5  15 4464.79 1049.69   1 
   5  -4  15 3941.99 884.349   4 
   5  -4 -15 3350.85 990.714   2 
  -4  -5  15 3271.89 897.234   4 
   5  -4  15 4492.04 974.622   1 
   4   5  15 3527.63 1075.15   1 
  -5   4 -15 3288.29 411.874  40 
  -4  -5 -15 4302.44 472.766  40 
   5  -4 -15 3952.42 443.559  40 
   4   5 -15 3661.42 439.057  40 
  -5   4 -15 4006.67 488.648  35 
   4   5 -15 3968.73 460.429  35 
  -4  -5 -15 4107.17 490.820  35 
   5  -4 -15 3555.09 487.313  35 
   5  -4 -15 3567.18 477.434  13 
   4   5 -15 4747.21 537.265  10 
  -5   4 -15 3394.79 397.501  12 
  -4  -5 -15 3953.71 436.263  26 
  -5   4  15 3248.65 390.518  27 
   5  -4 -15 3729.68 463.820  26 
   4   5  15 4463.57 444.719  21 
   4   5 -15 3777.21 468.003  19 
  -4  -5 -15 4343.80 503.663  13 
  -5   4  15 3337.90 399.253  15 
  -5   4 -15 3694.40 461.736  13 
  -4  -5 -17 4968.86 1082.80   7 
   4   5  17 3713.08 930.207   6 
   5  -4  17 5077.79 1238.74   1 
   5  -4  17 2342.80 830.974   4 
  -4  -5  17 3103.96 937.933   1 
   4   5  17 3959.38 1133.41   1 
  -5   4  17 1888.70 744.325   3 
   5  -4 -17 4279.94 1169.16   2 
  -5   4  17 2289.59 878.144   1 
  -4  -5  17 2697.79 875.795   4 
   4   5 -17 4621.22 560.549  40 
   5  -4 -17 4506.05 534.509  40 
  -5   4 -17 3793.09 495.302  40 
  -4  -5 -17 3841.11 488.344  40 
   5  -4 -17 3623.53 539.452  35 
   4   5 -17 4067.42 526.787  35 
  -5   4 -17 3593.74 512.363  35 
  -4  -5 -17 3862.13 532.213  35 
  -5   4 -17 4015.72 462.006  12 
   4   5 -17 3737.54 532.165  10 
   5  -4 -17 4481.64 568.590  13 
  -5   4  17 4500.33 494.669  27 
   5  -4 -17 3441.50 486.145  26 
  -4  -5 -17 4098.02 498.502  26 
   4   5  17 4077.38 479.681  21 
   5  -4 -17 4076.78 522.210  19 
  -5   4  17 4277.63 503.351  21 
  -4  -5  17 4145.68 483.605  20 
   4   5 -17 3968.70 531.177  19 
   4   5 -17 3976.39 491.715  13 
  -5   4  17 3734.94 474.363  15 
  -4  -5 -17 4264.01 563.674  13 
   4   5  17 3303.50 420.495  15 
  -5   4 -17 3879.28 543.300  13 
  -4  -5  19 1586.17 826.517   1 
   5  -4  19 1612.74 745.572   4 
  -4  -5  19 918.010 688.441   4 
   5  -4  19-507.839 550.485   1 
   5  -4 -19 185.949 515.784   2 
  -4  -5 -19 1443.81 410.108  40 
   4   5 -19 1471.85 401.704  40 
   5  -4 -19 1541.65 413.770  40 
  -5   4 -19 1050.65 374.901  40 
  -5   4 -19 913.648 404.484  35 
   5  -4 -19 1541.42 467.612  35 
  -4  -5 -19 1242.61 399.915  35 
   4   5 -19 1383.33 398.824  35 
  -5   4 -19 1516.13 392.703  12 
   5  -4 -19 1133.87 409.847  13 
   4   5 -19 1551.62 450.114  10 
   4   5 -19 1365.37 409.104  13 
  -5   4  19 1707.52 383.224  27 
  -4  -5 -19 1001.90 349.094  26 
   5  -4 -19 1250.78 376.640  26 
   4   5 -19 1053.14 366.946  19 
  -5   4  19 1198.70 405.149  21 
   4   5  19 1130.15 330.889  21 
  -4  -5  19 1345.35 342.887  20 
   5  -4 -19 1477.46 355.460  19 
  -5   4  19 1387.48 376.151  15 
  -4  -5 -19 1788.71 464.930  13 
   4   5  19 1812.75 386.124  15 
  -5   4 -19 1639.96 414.225  13 
   5  -4 -21 4647.14 614.542  40 
   4   5 -21 4148.87 607.592  40 
  -5   4 -21 4302.85 579.955  40 
  -4  -5 -21 4050.34 577.970  40 
  -4  -5 -21 3975.49 597.068  35 
   5  -4 -21 3875.73 618.848  35 
   4   5 -21 4156.15 582.885  35 
  -5   4 -21 3975.32 610.973  35 
   5  -4 -21 4362.02 640.876  13 
  -4  -5 -21 4204.35 519.704  12 
   4   5 -21 3584.05 516.732  13 
   4   5 -21 4615.68 626.392  10 
  -5   4 -21 3696.52 491.662  12 
   5  -4 -21 3840.39 523.253  26 
  -4  -5  21 3881.46 513.708  27 
  -4  -5 -21 4169.64 526.266  26 
   5  -4 -21 4133.23 565.683  19 
   4   5 -21 4376.94 626.128  19 
  -5   4  21 4317.32 560.459  21 
   4   5  21 4176.05 533.215  21 
   4   5  21 4166.77 551.769  22 
  -5   4  21 4094.93 539.238  15 
  -4  -5 -21 4160.23 620.669  13 
   4   5  21 4053.87 474.915  15 
   4   5 -23 4098.27 582.252  40 
  -5   4 -23 3035.71 485.442  40 
   5  -4 -23 4798.33 593.111  40 
   5  -4 -23 4393.10 666.464  35 
  -5   4 -23 3652.08 595.293  35 
   4   5 -23 2999.52 518.287  35 
  -4  -5 -23 4149.41 601.605  35 
  -5   4  23 3333.49 415.045  32 
   5  -4 -23 3742.28 603.795  13 
  -5   4 -23 3556.13 445.898  12 
  -4  -5 -23 3616.30 477.229  12 
   5  -4 -23 3172.15 462.211  26 
  -4  -5  23 3180.29 449.419  27 
  -5   4  23 3632.56 545.446  21 
   4   5  23 4146.74 544.597  22 
   4   5  23 3457.01 474.145  21 
  -5   4  23 3892.12 513.698  22 
  -5   4  23 4038.83 535.870  15 
  -4  -5  23 3525.80 532.029  15 
   4   5 -23 3246.75 499.013  13 
  -5   4 -25 851.421 336.190  40 
   4   5 -25 1584.81 406.454  40 
  -5   4 -25 944.999 263.345  12 
  -4  -5 -25 769.762 280.567  12 
   4   5  25 1152.68 336.677  32 
   4   5 -25 588.728 293.222  35 
  -4  -5 -25 1065.13 373.445  35 
  -5   4  25 498.821 231.464  32 
   5  -4 -25 1290.20 453.812  35 
  -4  -5  25 598.726 319.350  21 
   4   5  25 830.693 337.259  22 
   5  -4  25 940.635 292.193  21 
  -5   4  25 753.241 298.910  22 
  -5   4  25 886.821 343.758  21 
  -5   4  25 1079.97 341.957  15 
  -4  -5  25 1196.37 348.462  15 
   5  -4 -25 1305.48 414.591  13 
   4   5 -27 627.759 301.123  40 
  -4  -5 -27 79.7783 260.970  12 
  -4  -5  27 27.8276 217.699  22 
  -5   4  27 551.520 242.572  22 
   4   5  27 659.554 282.887  22 
  -4  -5  27 619.712 267.410  21 
   5  -4  27 558.164 193.618  22 
  -5   4  27 407.036 217.570  15 
  -4  -5  27 2.34264 217.386  15 
   5  -4 -27 693.565 333.198  35 
   4   5  27 474.314 241.455  34 
   4   5  27 842.110 284.837  32 
   3   5   0 343673. 4513.46   6 
   5  -3   0 325965. 3653.14   6 
  -5   3   0 332313. 4133.11   7 
  -3  -5   0 324615. 3838.37   8 
  -5   3   0 323959. 3990.25   5 
   3   5   0 327944. 4361.54   3 
  -3  -5   0 340919. 2754.89   2 
  -5   3   0 343835. 5538.93   1 
  -5   3  -2 5617.07 569.756   7 
  -5   3  -2 3806.33 493.882   5 
  -3  -5   2 4110.96 510.546   8 
   3   5   2 5242.09 597.974   6 
  -5   3   2 4343.40 554.774   7 
   3   5  -2 3617.75 515.219   6 
  -3  -5   2 4322.79 330.559   7 
   5  -3  -2 3579.45 420.847   6 
  -3  -5  -2 3948.71 461.954   8 
  -5   3  -2 4111.77 329.173   3 
  -3  -5   2 4201.40 660.788   1 
   3   5   2 4085.62 498.410   3 
  -3  -5  -2 3790.03 428.174   2 
  -5   3   2 4026.01 500.315   1 
   5  -3  -2 3274.53 605.097   2 
  -3  -5   4 167148. 2977.49   8 
  -5   3  -4 157752. 3136.03   5 
   5  -3  -4 156880. 2358.50   6 
  -5   3  -4 160716. 2874.85   7 
  -3  -5  -4 167384. 2536.04   8 
   3   5  -4 158638. 3360.71   6 
   3   5   4 163790. 2905.14   6 
   3   5   4 159801. 2917.15   3 
   5  -3  -4 152339. 3396.35   2 
  -3  -5   4 170238. 3364.55   1 
   3   5  -4 161774. 3232.66   5 
  -5   3   4 157319. 2927.24   1 
  -3  -5  -4 157067. 3024.39   2 
  -3  -5   6 176052. 3199.57   8 
  -5   3  -6 174466. 3614.17   5 
  -5   3  -6 177561. 3230.13   7 
   3   5   6 183561. 3382.79   6 
  -3  -5  -6 181729. 2431.57   8 
  -3  -5   6 193169. 3796.99   4 
   3   5  -6 180632. 3802.18   5 
   5  -3  -6 184982. 4004.00   2 
  -3  -5   6 185155. 3716.95   1 
   3   5   6 174976. 3311.14   3 
   5  -3   6 174473. 3131.53   4 
  -5   3   6 173402. 3497.39   1 
  -3  -5  -6 176811. 3738.91   2 
  -5   3  -8 209419. 3851.32   7 
   3   5   8 226318. 4237.79   6 
  -3  -5   8 208811. 3564.42   8 
  -5   3  -8 206712. 4298.83   5 
  -5   3   8 211816. 4410.15   1 
   5  -3   8 201535. 3906.50   4 
   5  -3  -8 207481. 3559.31   5 
  -3  -5   8 205660. 4424.96   4 
   5  -3   8 211973. 4215.24   1 
   3   5  -8 208367. 3208.89   2 
  -3  -5   8 201910. 4363.70   1 
   3   5  -8 205457. 4476.59   5 
   5  -3  -8 203893. 4699.66   2 
   3   5   8 211086. 3929.76   3 
  -5   3   8 207230. 4201.65   4 
  -3  -5  -8 202882. 4558.37   2 
  -5   3 -10 104566. 3000.00   7 
  -5   3 -10 109519. 3438.68   5 
  -3  -5  10 104923. 2578.40   8 
   3   5  10 114585. 3401.51   6 
   3   5 -10 106283. 3554.65   5 
   3   5  10 110629. 3774.09   1 
  -3  -5  10 111283. 3659.41   4 
   3   5  10 111081. 3103.48   3 
   5  -3  10 106744. 3253.30   4 
  -3  -5  10 104327. 3536.04   1 
   5  -3 -10 104949. 2720.48   5 
   5  -3  10 108892. 3434.05   1 
  -5   3  10 106657. 3389.69   4 
  -3  -5 -10 103586. 3718.55   2 
   5  -3 -10 101394. 3709.69   2 
  -5   3  10 104721. 3536.56   1 
   3   5  12 148468. 4316.72   6 
  -5   3 -12 147191. 4317.97   5 
  -5   3 -12 144499. 3786.31   7 
  -3  -5  12 143843. 4660.34   4 
   5  -3 -12 142636. 4890.75   2 
   5  -3  12 150596. 4617.94   1 
   3   5  12 147522. 3911.95   3 
  -5   3  12 149664. 4766.46   1 
   3   5  12 155018. 5006.59   1 
   5  -3  12 146474. 4319.16   4 
  -3  -5  12 149932. 4770.58   1 
   3   5 -12 150886. 4659.33   5 
  -3  -5 -12 150244. 4888.21   2 
  -5   3 -14 48715.2 2703.83   5 
   3   5  14 49218.7 2773.43   6 
   5  -3  14 45230.5 2849.98   1 
   3   5 -14 49124.1 2917.72   5 
  -3  -5  14 44768.5 2946.08   4 
  -5   3  14 44081.3 2923.51   1 
   3   5  14 49960.6 3201.30   1 
  -3  -5 -14 45777.2 3029.14   2 
   5  -3 -14 48607.8 3180.35   2 
   5  -3  14 47165.7 2747.35   4 
  -3  -5  14 53480.6 3164.51   1 
   3   5  16 49716.6 3074.57   6 
  -3  -5 -16 53209.0 3299.45   7 
   3   5 -16 54576.7 3334.00   5 
  -3  -5  16 54020.5 3565.43   4 
   5  -3  16 53472.3 3254.51   4 
  -3  -5  16 56630.2 3599.85   1 
   3   5  16 54404.0 3692.71   1 
   5  -3  16 59950.5 3636.16   1 
  -5   3  16 57289.8 3690.13   1 
   5  -3 -16 48591.7 3488.99   2 
   5  -3 -16 56141.0 1565.29  40 
  -5   3 -16 54482.2 1529.66  40 
   3   5 -16 57709.4 1621.84  40 
  -3  -5 -16 55081.8 1569.33  40 
  -3  -5 -16 54140.1 1631.05  35 
  -5   3 -16 54734.4 1679.13  35 
   3   5 -16 55972.8 1627.84  35 
   5  -3 -16 52921.7 1696.07  35 
   3   5 -16 52429.8 1597.49  10 
  -5   3 -16 54782.2 1448.27  12 
   5  -3 -16 54447.6 1671.90  13 
  -5   3  16 53106.6 1446.45  27 
  -3  -5 -16 58174.5 1630.51  26 
   5  -3 -16 52122.3 1624.05  26 
   3   5 -16 55719.8 1669.27  19 
   5  -3 -16 52529.7 1587.57  19 
   3   5  16 56635.1 1537.31  21 
  -3  -5  16 50743.9 1437.95  20 
   3   5  16 53503.4 1414.58  15 
  -5   3  16 52941.7 1473.58  15 
   3   5 -16 56490.1 1573.11  13 
  -5   3 -16 54396.9 1646.31  13 
  -3  -5 -16 53994.2 1637.48  13 
  -3  -5 -18 15161.2 1866.64   7 
  -5   3  18 11187.6 1844.75   1 
   5  -3 -18 15457.9 2097.24   2 
   5  -3  18 13478.5 1871.90   1 
   3   5  18 14973.6 2209.47   1 
  -5   3  18 11020.5 1659.10   3 
  -3  -5  18 11669.0 1856.50   4 
  -3  -5  18 15023.4 2096.60   1 
   5  -3  18 11698.4 1682.13   4 
   3   5 -18 11800.8 841.201  40 
  -5   3 -18 11765.7 786.899  40 
  -3  -5 -18 12804.8 834.681  40 
   5  -3 -18 12443.6 838.181  40 
  -5   3 -18 12126.5 886.296  35 
   3   5 -18 11808.4 872.327  35 
   5  -3 -18 13153.7 954.382  35 
  -3  -5 -18 11480.9 863.556  35 
   3   5 -18 12050.7 842.142  10 
  -5   3 -18 12230.3 770.986  12 
  -3  -5 -18 11802.9 818.467  26 
   5  -3 -18 11277.1 810.825  26 
  -5   3  18 11568.4 760.116  27 
  -3  -5  18 11027.7 732.745  20 
   3   5  18 13044.3 815.166  21 
   5  -3 -18 11695.1 841.447  19 
   3   5 -18 11933.3 868.149  19 
  -5   3  18 12603.4 812.029  15 
  -3  -5 -18 12150.7 886.990  13 
   3   5 -18 12013.4 820.915  13 
   5  -3 -18 12403.3 901.016  13 
  -5   3 -18 12502.9 882.011  13 
   3   5  18 11630.4 736.820  15 
  -3  -5 -20 28414.5 1285.34  40 
   3   5 -20 29030.4 1338.05  40 
  -5   3 -20 28255.9 1244.43  40 
   5  -3 -20 28848.4 1275.61  40 
  -5   3 -20 28636.3 1380.21  35 
   3   5 -20 28281.4 1330.07  35 
   5  -3 -20 27964.8 1418.03  35 
  -3  -5 -20 28602.5 1368.10  35 
  -5   3 -20 27924.0 1162.07  12 
   3   5 -20 29440.5 1343.52  10 
  -5   3  20 26396.8 1130.33  27 
  -3  -5  20 26399.3 1205.45  27 
   5  -3 -20 26613.5 1214.74  26 
  -3  -5 -20 26558.9 1227.37  26 
   3   5  20 28370.4 1227.09  21 
  -5   3  20 29885.1 1306.02  21 
   3   5 -20 28006.6 1351.81  19 
   5  -3 -20 27288.3 1284.29  19 
   3   5 -20 28009.5 1264.47  13 
   3   5  20 27267.8 1144.89  15 
   5  -3 -20 25973.9 1335.14  13 
  -3  -5 -20 27024.2 1338.28  13 
  -5   3  20 26757.4 1201.75  15 
  -5   3 -22 6596.19 672.012  40 
   3   5 -22 6383.44 714.060  40 
   5  -3 -22 6535.66 671.973  40 
  -3  -5 -22 6762.10 708.475  40 
   5  -3 -22 5868.04 769.220  35 
   3   5 -22 6337.31 685.724  35 
  -3  -5 -22 6920.50 749.906  35 
  -5   3 -22 6559.09 759.327  35 
  -5   3 -22 6041.00 585.634  12 
  -3  -5 -22 6056.54 603.071  12 
  -3  -5  22 6233.83 608.525  27 
  -3  -5 -22 6553.27 638.722  26 
   5  -3 -22 4964.96 555.086  26 
   3   5  22 7031.96 671.987  22 
   5  -3 -22 7728.76 739.460  19 
   3   5  22 7267.72 667.144  21 
   3   5 -22 6803.90 739.058  19 
  -5   3  22 7130.23 716.547  21 
   5  -3 -22 6632.83 745.991  13 
   3   5 -22 5585.29 624.572  13 
  -5   3  22 6719.58 639.162  15 
   3   5  22 6242.62 584.179  15 
  -3  -5 -22 7162.57 758.841  13 
  -3  -5  22 7037.03 690.300  15 
   3   5 -24 13960.8 923.530  40 
  -5   3 -24 12551.1 832.207  40 
   3   5  24 11302.5 772.551  32 
  -3  -5 -24 11736.1 885.648  35 
   3   5 -24 11371.7 828.026  35 
   5  -3 -24 12021.9 952.032  35 
  -5   3  24 10661.9 666.698  32 
  -3  -5 -24 10979.3 739.928  12 
  -5   3 -24 10644.5 675.861  12 
  -3  -5  24 10950.5 710.655  27 
   3   5  24 13363.4 831.166  21 
  -5   3  24 12372.9 780.945  22 
  -5   3  24 13142.3 861.605  21 
   3   5  24 12801.4 836.915  22 
   5  -3  24 12718.5 780.759  21 
  -5   3  24 13042.1 820.576  15 
  -3  -5  24 11528.7 796.482  15 
   3   5 -24 12106.1 828.548  13 
   5  -3 -24 11617.8 923.235  13 
  -5   3 -26 5602.09 533.320  40 
   3   5 -26 5671.90 603.201  40 
  -5   3 -26 5796.47 450.396  12 
  -3  -5 -26 5252.30 486.494  12 
   5  -3  26 4896.90 458.133  22 
  -5   3  26 6023.32 564.908  21 
  -5   3  26 4927.62 484.943  22 
   5  -3  26 4906.67 443.321  21 
   3   5  26 5445.81 547.403  22 
  -3  -5  26 5268.07 544.256  21 
  -3  -5  26 5529.89 520.749  15 
  -5   3  26 5859.47 536.206  15 
   5  -3 -26 5349.61 621.265  13 
   3   5 -26 4547.35 489.475  35 
   5  -3 -26 5615.63 653.985  35 
   3   5  26 5385.43 522.552  32 
  -2  -5   1 2952.32 435.244   8 
  -2  -5  -1 3381.75 444.385   8 
  -5   2  -1 3143.61 452.680   7 
  -5   2   1 3367.95 492.216   7 
   2   5  -1 2920.69 430.622   6 
   5  -2   1 3037.05 413.826   6 
   2   5   1 3311.31 466.106   6 
  -5   2  -1 3187.13 468.853   5 
   5  -2  -1 3465.51 606.395   6 
   5  -2  -1 2839.59 561.764   2 
   2   5  -1 3043.33 506.270   3 
  -5   2   1 3086.45 559.068   1 
   2   5   1 2717.08 436.272   3 
  -2  -5  -1 3148.39 352.278   2 
  -2  -5   1 3578.26 646.214   1 
  -2  -5   1 2806.34 181.820   2 
   5  -2  -3 4806.08 487.069   6 
   2   5   3 4925.75 491.394   6 
  -5   2  -3 4419.73 552.691   5 
  -5   2   3 4952.84 607.225   7 
   2   5  -3 4706.78 558.464   6 
  -5   2  -3 4347.21 521.095   7 
  -2  -5   3 4257.15 525.468   8 
  -2  -5  -3 4606.00 470.851   8 
  -2  -5   3 5266.61 580.845   1 
   2   5  -3 4387.71 548.141   5 
   2   5   3 4808.48 545.887   3 
   5  -2  -3 3829.07 575.428   2 
  -5   2   3 4585.34 550.072   1 
  -2  -5  -3 4452.11 538.182   2 
  -2  -5  -5 26281.2 979.836   8 
  -2  -5   5 27831.7 1237.72   8 
   2   5   5 29421.2 1218.18   6 
  -5   2  -5 27294.3 1264.64   7 
  -5   2  -5 27945.5 1356.81   5 
   5  -2   5 27962.4 1097.02   4 
  -2  -5  -5 26235.6 1378.90   2 
  -5   2   5 26744.8 1325.55   1 
  -5   2   5 28779.1 1239.47   4 
  -2  -5   5 28992.5 1337.39   1 
   2   5   5 27649.9 1281.83   3 
   5  -2  -5 28749.1 1479.26   2 
   2   5  -5 27791.8 1395.72   5 
  -5   2  -7 10409.8 931.022   5 
  -2  -5  -7 10474.0 525.323   8 
   2   5   7 11413.1 879.042   6 
  -2  -5   7 11205.6 818.500   8 
  -5   2  -7 11624.7 920.150   7 
  -2  -5  -7 11771.3 1072.68   2 
   5  -2  -7 9669.77 976.186   2 
   2   5   7 10598.2 875.948   3 
   5  -2   7 11382.4 862.574   4 
  -5   2   7 10441.2 895.115   4 
  -2  -5   7 11887.3 986.766   1 
  -5   2   7 10753.8 981.127   1 
   2   5  -7 10599.2 984.102   5 
  -2  -5   7 9897.79 957.583   4 
  -2  -5   9 1240.97 327.968   8 
  -5   2  -9 1068.67 437.331   7 
   5  -2  -9 1278.47 550.751   2 
   5  -2   9 1182.21 471.703   1 
  -2  -5   9 1519.85 506.279   1 
  -2  -5  -9 674.038 501.612   2 
   2   5  -9 1361.54 477.064   5 
  -5   2   9 829.998 467.261   1 
  -5   2  -9 856.953 427.449   5 
  -2  -5   9 1020.22 514.825   4 
   2   5   9 1530.35 464.444   3 
   5  -2   9 996.030 409.202   4 
   2   5   9 818.745 485.635   1 
   5  -2  -9 979.132 368.113   5 
  -5   2   9 716.614 405.797   4 
  -5   2 -11 2603.02 605.756   7 
   5  -2 -11 2768.74 734.010   2 
  -5   2  11 2848.36 676.810   4 
   2   5  11 2982.68 794.917   1 
  -2  -5  11 3457.04 798.311   4 
  -5   2 -11 2820.35 666.962   5 
   5  -2 -11 2654.92 538.073   5 
  -2  -5 -11 2980.85 838.556   2 
   5  -2  11 2760.23 658.873   1 
   5  -2  11 2692.81 601.466   4 
   2   5 -11 3541.35 757.614   5 
  -5   2  11 2669.79 744.401   1 
   2   5  11 2683.28 597.679   3 
  -2  -5  11 3896.08 807.221   1 
  -5   2 -13 7573.05 1023.89   5 
  -5   2 -13 7119.31 959.562   7 
   2   5  13 7193.52 962.157   3 
   2   5  13 6451.03 1155.91   1 
  -2  -5  13 7211.56 1169.44   4 
  -2  -5 -13 6111.65 1139.31   2 
   5  -2  13 7680.14 1086.89   4 
  -5   2  13 7076.33 1205.68   1 
   2   5 -13 6957.49 1083.24   5 
   5  -2 -13 5115.04 1054.52   2 
   5  -2  13 6072.28 1021.13   1 
  -5   2  13 7286.50 1101.14   4 
  -2  -5  13 7535.42 1157.60   1 
  -5   2 -15 1721.82 664.297   5 
   2   5  15 3095.90 751.631   6 
  -5   2  15 2587.06 848.891   1 
   5  -2  15 2710.33 826.691   1 
  -2  -5  15 2046.01 709.665   1 
   5  -2  15 1657.23 577.364   4 
  -2  -5  15 2003.88 768.775   4 
   2   5  15 2622.75 852.195   1 
   5  -2 -15 1855.95 689.368   2 
   2   5 -15 3240.10 823.906   5 
  -2  -5 -15 3324.30 975.869   2 
   2   5 -15 1889.86 343.953  40 
   5  -2 -15 1873.13 336.383  40 
  -5   2 -15 2226.30 348.152  40 
  -2  -5 -15 2783.93 396.317  40 
  -5   2 -15 2067.62 381.994  35 
   5  -2 -15 1738.59 378.496  35 
  -2  -5 -15 2119.39 395.438  35 
   5  -2 -15 2034.64 387.275  13 
  -5   2 -15 2030.68 332.654  12 
   2   5 -15 2915.08 428.634  10 
  -2  -5 -15 1974.13 368.515  13 
  -2  -5 -15 2349.25 368.213  26 
   2   5 -15 2270.33 394.744  19 
  -5   2 -15 2099.64 369.818  13 
  -2  -5 -17 658.638 653.487   7 
   2   5  17 720.803 532.876   6 
  -5   2  17 2156.78 915.474   1 
  -2  -5  17 628.281 541.569   4 
  -2  -5  17 1920.77 779.951   1 
   5  -2 -17-222.933 587.722   2 
   5  -2  17 62.4190 411.356   4 
   5  -2  17 710.192 551.538   1 
   2   5  17 1160.85 807.985   1 
   5  -2 -17 1220.88 333.016  40 
   2   5 -17 1285.06 372.658  40 
  -5   2 -17 516.627 269.926  40 
  -2  -5 -17 1458.23 360.628  40 
   5  -2 -17 904.535 391.565  35 
   2   5 -17 1703.65 395.204  35 
  -5   2 -17 1366.58 395.814  35 
  -2  -5 -17 556.618 314.724  35 
   5  -2 -17 1337.81 411.192  13 
  -2  -5 -17 1165.01 369.690  13 
   2   5 -17 1345.14 389.616  10 
   2   5 -17 1753.19 350.124  13 
  -5   2 -17 1178.18 339.169  12 
   5  -2 -17 945.906 328.870  26 
  -2  -5 -17 955.243 322.568  26 
  -5   2  17 1119.98 306.761  27 
   5  -2 -17 948.046 323.704  19 
   2   5  17 1245.46 336.264  21 
   2   5 -17 1299.60 387.214  19 
  -5   2 -17 1466.80 403.378  13 
  -5   2  17 1464.82 313.912  15 
   2   5  17 1097.07 303.560  15 
   5  -2  19-169.123 294.642   6 
  -2  -5  19 1684.19 957.615   4 
   2   5  19-792.543 742.024   1 
  -2  -5  19-202.283 406.407   1 
  -5   2  19 587.652 699.288   1 
   5  -2  19 425.339 442.826   1 
  -5   2 -19 450.403 301.247  40 
   5  -2 -19 577.403 332.041  40 
  -2  -5 -19 558.743 349.924  40 
   2   5 -19 246.486 314.090  40 
  -5   2 -19 421.205 341.516  35 
   5  -2 -19 432.264 383.824  35 
  -2  -5 -19 644.916 347.284  35 
   2   5 -19 1426.63 425.975  35 
   2   5 -19 71.5941 301.387  13 
   2   5 -19 866.078 408.647  10 
  -5   2 -19 592.267 311.467  12 
   5  -2 -19 974.626 405.425  13 
  -2  -5 -19 345.010 337.639  13 
  -5   2  19 355.086 258.258  27 
   5  -2 -19 130.084 254.150  26 
  -2  -5 -19 719.314 307.926  26 
   2   5 -19 269.257 323.991  19 
   5  -2 -19 492.529 317.845  19 
   2   5  19 399.884 288.743  21 
  -5   2 -19 711.585 378.383  13 
   2   5  19 702.639 267.357  15 
  -5   2  19 459.230 297.278  15 
  -2  -5 -21 2260.00 463.489  40 
  -5   2 -21 1778.50 435.040  40 
   2   5 -21 2277.49 501.925  40 
   5  -2 -21 2078.06 460.074  40 
   5  -2 -21 1840.33 527.291  35 
   2   5 -21 1730.29 454.817  35 
  -2  -5 -21 1880.53 466.626  35 
  -5   2 -21 2231.88 525.933  35 
  -5   2 -21 1453.70 369.799  12 
   5  -2 -21 1888.50 481.572  13 
  -5   2  21 1603.98 382.326  27 
  -2  -5 -21 1469.96 363.023  26 
  -2  -5  21 1949.56 414.949  27 
   2   5  21 1700.77 423.230  21 
   2   5  21 2377.55 466.334  22 
  -5   2  21 2550.54 481.992  21 
   5  -2 -21 1585.12 424.099  19 
   2   5 -21 1998.32 479.640  19 
   2   5 -21 1696.03 416.186  13 
  -5   2  21 1870.97 413.736  15 
  -2  -5 -21 1830.01 467.415  13 
   2   5  21 2761.27 448.547  15 
   2   5 -23 2653.00 498.593  40 
   5  -2 -23 2640.41 488.413  40 
  -5   2 -23 2291.55 450.746  40 
   5  -2 -23 1872.76 507.686  35 
   2   5 -23 2169.21 463.741  35 
  -5   2 -23 2389.65 528.014  35 
  -2  -5 -23 2462.39 520.864  35 
   5  -2 -23 2412.00 532.332  13 
  -5   2 -23 2591.95 415.609  12 
  -2  -5 -23 1657.65 375.602  12 
  -2  -5 -23 1929.04 404.779  26 
  -2  -5  23 1884.16 353.466  27 
   2   5  23 2369.68 466.328  22 
   5  -2  23 2607.83 427.100  21 
   2   5  23 2541.81 453.845  21 
  -5   2  23 2255.64 469.711  21 
  -2  -5  23 2601.56 454.857  15 
  -5   2  23 2716.40 488.626  15 
   2   5 -23 1822.63 420.285  13 
  -2  -5 -23 3062.48 544.970  13 
   2   5  23 2377.11 431.796  15 
   2   5 -25 3173.64 492.854  40 
  -5   2 -25 2845.02 444.703  40 
  -2  -5 -25 2002.87 356.538  12 
  -5   2 -25 2751.80 357.679  12 
  -2  -5  25 2894.73 484.378  21 
  -5   2  25 2269.07 401.952  22 
   5  -2  25 2612.91 391.034  21 
  -5   2  25 2360.05 435.052  21 
   5  -2  25 3228.79 430.198  22 
   2   5  25 2966.99 461.543  21 
   2   5  25 2451.57 446.826  22 
   5  -2 -25 2699.61 531.347  35 
   2   5  25 2755.59 428.300  32 
   2   5 -25 2087.40 414.110  35 
  -5   2  25 2357.35 342.705  32 
  -2  -5 -25 2778.05 481.779  35 
   5  -2 -25 2196.75 475.180  13 
  -5   2  25 3247.90 456.044  15 
  -2  -5  25 2019.46 380.307  15 
   2   5  27 764.902 241.274  34 
   5  -2  27 934.378 263.772  32 
   5  -2 -27 735.784 364.969  35 
   2   5  27 984.848 280.417  32 
   2   5 -27 739.301 312.967  40 
  -2  -5  27 1193.05 308.102  21 
   5  -2  27 545.946 222.898  22 
  -5   2  27 837.740 252.973  22 
   2   5  27 491.898 277.058  22 
  -5   2  27 1155.25 293.118  21 
  -2  -5  27 790.869 273.940  22 
  -5   2  27 547.331 264.305  15 
   1   5   0 6724.39 499.324   6 
  -5   1   0 6167.11 593.240   7 
  -1  -5   0 6556.61 561.002   8 
   5  -1   0 5875.90 618.648   6 
   1   5   0 6354.68 458.255   5 
  -5   1   0 5732.86 962.949   1 
  -1  -5   0 5861.30 369.241   2 
   1   5   0 8000.72 672.897   3 
   5  -1   2 4783.00 519.473   6 
  -5   1   2 3994.81 518.479   7 
   1   5   2 3852.30 419.446   6 
  -1  -5  -2 4020.79 428.736   8 
   1   5  -2 3968.45 453.863   6 
  -1  -5   2 3926.94 468.404   8 
   5  -1  -2 4432.63 595.066   6 
  -5   1  -2 3964.33 497.455   7 
  -5   1  -2 3773.83 474.018   5 
  -5   1   2 3995.72 552.120   1 
  -1  -5   2 4157.94 477.238   1 
   1   5  -2 3715.25 448.137   5 
  -1  -5   2 3649.44 201.298   2 
   1   5   2 3869.78 493.086   3 
   5  -1  -2 4036.64 607.507   2 
   1   5   2 4332.45 283.702   5 
  -1  -5  -2 4156.98 453.328   2 
   1   5  -2 3855.30 533.796   3 
   1   5   4 424.705 176.144   6 
  -1  -5   4 578.617 251.808   8 
  -5   1  -4 529.764 323.678   7 
  -1  -5  -4 487.449 218.070   8 
   5  -1  -4 408.211 247.397   6 
  -5   1  -4 1080.31 345.424   5 
   5  -1   4 427.887 157.306   4 
   5  -1  -4 272.776 303.581   2 
  -1  -5   4 660.632 264.652   1 
   1   5   4 348.907 272.004   3 
  -1  -5  -4 633.528 311.704   2 
  -5   1   4 540.123 251.467   4 
   1   5  -4 264.826 271.521   5 
  -5   1   4 406.346 281.155   1 
   1   5   6 219.122 202.620   6 
  -1  -5  -6 231.870 175.864   8 
  -1  -5   6 150.312 187.319   8 
  -5   1  -6-42.2774 231.510   7 
  -5   1  -6 204.337 260.638   5 
   5  -1  -6 289.951 302.664   2 
   1   5  -6 160.113 277.953   5 
   1   5   6 307.261 263.085   3 
  -1  -5   6 478.020 294.744   1 
  -5   1   6 438.292 323.765   1 
   5  -1   6 339.757 186.857   4 
  -1  -5  -6 21.3394 330.757   2 
  -5   1   6 121.836 246.563   4 
  -1  -5   8 361.189 223.533   8 
  -1  -5  -8 325.540 103.672   8 
  -5   1  -8 41.2767 256.682   7 
   1   5  -8 269.055 111.818   7 
  -1  -5  -8 215.315 369.075   2 
   5  -1  -8 186.632 308.025   5 
   5  -1   8-36.8262 264.166   4 
   5  -1  -8-78.8822 320.173   2 
   1   5  -8 43.8448 321.750   5 
  -5   1  -8 256.645 287.045   5 
   1   5   8 66.2008 312.947   1 
  -5   1   8-31.7276 290.578   4 
   1   5   8 246.426 269.095   3 
  -5   1   8-305.386 342.777   1 
  -1  -5   8 118.277 289.962   1 
  -1  -5   8 387.625 408.578   4 
   5  -1   8 150.088 82.7196   3 
  -1  -5  10 247.967 190.602   8 
  -5   1 -10 253.163 345.901   7 
   5  -1 -10 161.377 452.766   2 
  -5   1  10-208.016 408.474   1 
  -5   1 -10 326.289 304.683   5 
   5  -1 -10-165.005 321.058   5 
   1   5  10 222.734 303.541   3 
  -1  -5  10 501.855 423.164   4 
   5  -1  10 255.335 283.951   4 
  -5   1  10 241.730 350.938   4 
  -1  -5 -10 101.309 440.458   2 
   5  -1  10 546.533 362.081   1 
   1   5 -10-11.6212 409.874   5 
  -1  -5  10 118.171 388.813   1 
   1   5  10 24.5558 377.856   1 
  -5   1 -12 4456.24 803.221   7 
  -5   1 -12 4150.40 740.524   5 
   5  -1  12 4845.25 897.082   1 
  -5   1  12 5014.05 997.568   1 
   5  -1  12 4396.65 766.309   4 
   5  -1 -12 4572.14 917.109   2 
   1   5 -12 3394.52 757.371   5 
  -1  -5 -12 4008.99 920.574   2 
  -1  -5  12 4632.62 857.616   1 
  -5   1  12 4578.11 836.056   4 
   5  -1 -12 5280.43 756.852   5 
  -1  -5  12 4878.36 940.002   4 
   1   5  12 5460.92 838.037   3 
   1   5  12 4283.46 904.840   1 
  -5   1 -14-120.228 368.521   7 
  -5   1 -14 192.890 299.677   5 
  -1  -5  14-358.628 457.250   4 
  -5   1  14-119.227 648.976   1 
  -1  -5  14-280.222 499.582   1 
   5  -1  14 47.4890 399.156   4 
   5  -1  14 379.730 385.312   1 
  -5   1  14 276.071 410.448   4 
   1   5  14-346.469 326.852   3 
  -1  -5 -14 141.378 506.602   2 
   1   5 -14-500.302 437.709   5 
   1   5  14-49.6831 460.540   1 
   5  -1 -14 197.771 557.718   2 
   1   5  16 1277.11 597.490   6 
   5  -1  16 1125.58 575.561   4 
  -1  -5  16 1098.17 647.215   1 
   5  -1  16 508.399 625.875   1 
   1   5  16-160.805 724.973   1 
  -5   1  16 318.685 590.316   1 
   1   5 -16 826.166 661.137   5 
   5  -1 -16 1893.40 724.905   2 
  -1  -5  16 445.498 526.657   4 
  -1  -5 -16 1714.64 800.821   2 
   1   5 -16 1167.98 336.273  40 
   5  -1 -16 592.575 268.286  40 
  -1  -5 -16 935.199 322.115  40 
  -5   1 -16 354.524 250.968  40 
  -5   1 -16 902.191 323.752  35 
   5  -1 -16 543.444 335.828  35 
   1   5 -16 212.017 266.868  35 
  -1  -5 -16 409.154 269.512  35 
  -5   1 -16 875.020 319.245  12 
   1   5 -16 527.985 331.778  10 
   5  -1 -16 875.247 340.072  13 
   1   5 -16 529.247 277.495  13 
  -1  -5 -16 392.043 285.264  13 
  -5   1  16 708.201 275.569  27 
  -5   1 -16 721.791 252.037  26 
  -1  -5 -16 591.534 264.303  26 
  -1  -5 -16 818.960 323.152  19 
   1   5  16 761.078 290.678  21 
   5  -1 -16 651.263 290.926  19 
  -5   1  16 650.358 269.229  20 
   1   5 -16 564.512 292.665  19 
   1   5  16 758.351 269.522  15 
  -5   1 -16 557.797 332.932  13 
  -1  -5 -18 1321.68 671.485   7 
  -1  -5  18 753.134 524.224   1 
  -1  -5  18-709.913 631.062   4 
   1   5  18 448.450 574.882   1 
  -5   1  18 613.683 592.624   1 
  -5   1 -18-277.678 310.434  40 
  -1  -5 -18 679.443 367.287  40 
   5  -1 -18 103.703 296.764  40 
   1   5 -18 559.904 361.340  40 
  -5   1 -18 548.222 377.520  35 
   1   5 -18-28.2377 312.147  35 
  -1  -5 -18 205.041 305.850  35 
   5  -1 -18 226.423 337.912  35 
   1   5 -18 545.324 350.508  10 
  -5   1 -18 62.9708 266.207  12 
   1   5 -18 221.235 319.769  13 
   5  -1 -18 450.361 376.859  13 
  -1  -5 -18 298.266 305.953  13 
  -1  -5 -18 331.813 277.783  26 
  -5   1  18 377.367 263.612  27 
   1   5 -18 204.089 336.378  19 
   1   5  18 606.932 306.305  21 
   5  -1 -18 344.359 315.997  19 
  -5   1  18 217.252 282.124  15 
   1   5  18 303.261 265.507  15 
  -5   1 -18 480.964 364.525  13 
   5  -1 -20 371.472 329.146  40 
  -1  -5 -20 1205.07 462.431  40 
  -5   1 -20 720.515 327.520  40 
   1   5 -20 613.527 376.003  40 
  -5   1 -20 1050.48 425.439  35 
   1   5 -20 420.455 357.369  35 
   5  -1 -20 815.782 413.883  35 
  -1  -5 -20 896.504 375.613  35 
  -1  -5 -20 999.510 413.867  13 
   1   5 -20 797.962 370.546  13 
  -5   1 -20 729.739 338.248  12 
   5  -1 -20 1350.71 429.585  13 
  -1  -5  20 745.767 305.065  27 
  -5   1  20 363.739 286.589  27 
  -1  -5 -20 984.796 348.773  26 
   1   5 -20 1186.86 407.745  19 
   5  -1 -20 1196.84 411.430  19 
   1   5  20 1220.49 389.178  21 
   1   5  20 503.446 281.767  15 
  -5   1 -20 380.877 377.787  13 
  -5   1  20 576.009 327.150  15 
  -1  -5 -22 280.975 363.135  40 
   5  -1 -22 131.203 332.506  40 
   1   5 -22 3.05329 345.783  40 
  -5   1 -22 243.608 340.056  40 
  -5   1 -22 251.003 365.738  35 
   1   5 -22 521.369 390.904  35 
  -1  -5 -22 195.344 365.007  35 
   5  -1 -22 300.501 401.933  35 
  -5   1 -22 234.391 302.668  12 
  -1  -5 -22-151.199 341.184  12 
   5  -1 -22-49.4227 336.035  13 
  -1  -5 -22 222.062 262.165  26 
  -1  -5  22 27.0772 242.891  27 
  -5   1  22 30.5950 244.352  27 
   1   5  22 301.218 316.049  21 
   5  -1  22 363.387 317.251  21 
  -5   1  22-377.650 370.940  21 
   1   5  22 544.385 371.823  22 
   5  -1 -22 521.206 365.448  19 
  -1  -5 -22 164.547 367.218  13 
  -1  -5  22 17.7507 300.820  15 
   1   5  22 115.841 273.046  15 
  -5   1  22 132.998 291.261  15 
   1   5 -22-270.193 332.787  13 
   1   5 -24 485.070 384.246  40 
   5  -1 -24 369.963 339.037  40 
  -5   1 -24-221.645 290.867  40 
  -5   1 -24-267.587 284.657  12 
  -1  -5 -24-207.714 269.828  12 
  -1  -5 -24-332.383 398.629  35 
   1   5 -24-235.529 341.665  35 
   5  -1 -24 265.360 371.150  35 
  -5   1 -24-124.091 363.703  35 
   1   5  24 178.649 289.639  32 
   1   5  24 84.4323 295.483  21 
   5  -1  24-154.142 292.605  21 
   1   5  24-0.83738 314.955  22 
   5  -1  24 165.950 278.957  22 
  -5   1  24-151.473 328.398  21 
   5  -1 -24 270.573 344.965  13 
  -1  -5  24 42.0222 267.216  15 
   1   5  24 41.7585 303.579  15 
  -5   1  24-102.271 285.698  15 
   1   5 -26 427.010 321.154  40 
  -1  -5 -26 377.123 248.132  12 
  -5   1 -26-257.032 243.207  12 
  -1  -5  26 92.9471 273.099  21 
   5  -1  26 249.806 221.329  21 
  -5   1  26 125.558 237.074  22 
  -5   1  26 382.174 284.816  21 
   1   5  26 476.070 296.806  22 
   5  -1  26 360.657 249.748  22 
  -5   1  26-346.008 287.798  15 
   5  -1 -26 222.970 327.522  13 
  -1  -5  26 231.005 237.860  15 
   5  -1 -26-137.815 345.698  35 
  -5   1  26-217.463 179.975  32 
  -1  -5 -26 336.174 314.023  35 
   1   5  26 374.704 280.075  32 
   0   5  -1 52100.5 1269.23   6 
   0   5   1 54161.4 1111.64   6 
  -5   0   1 49882.2 1542.31   7 
  -5   0  -1 52524.0 1551.08   7 
   5   0  -1 51722.3 2014.54   6 
   5   0   1 51253.0 1605.78   6 
   0  -5   1 50340.9 1457.04   8 
  -5   0   1 50112.7 2135.06   1 
  -5   0   1 53530.9 865.264   4 
   0   5  -1 51043.3 1647.87   3 
   0   5   1 52330.8 1560.30   3 
   0  -5   1 55682.3 1489.55   1 
   0  -5   1 52256.4 1053.25   2 
   0   5  -1 50085.6 1351.54   5 
   0   5   1 51939.9 1052.77   5 
   0  -5  -1 49796.6 1283.28   2 
   5   0  -3 20402.8 1112.40   6 
  -5   0  -3 20971.0 1047.11   7 
   0  -5   3 18869.6 953.666   8 
   5   0   3 20127.6 1057.14   6 
  -5   0   3 19277.6 1034.88   7 
  -5   0  -3 20335.2 995.635   5 
   0   5   3 20777.5 736.323   6 
   0   5   3 21178.8 1070.42   3 
   5   0  -3 20708.2 1102.36   2 
   0  -5   3 21045.1 841.691   1 
  -5   0   3 20002.4 802.295   4 
   0  -5  -3 18844.1 1007.47   2 
  -5   0   3 19867.4 1133.42   1 
   5   0   3 20284.2 647.791   4 
   0   5  -3 19752.9 1024.74   5 
   0   5  -5 363.411 70.3247   7 
   0   5   5 635.269 226.786   6 
  -5   0  -5 607.586 291.794   5 
   0  -5  -5 700.501 207.434   8 
  -5   0  -5 540.993 312.878   7 
   0  -5   5 550.844 244.757   8 
   5   0  -5 637.349 300.802   6 
   0   5   5 837.870 343.539   3 
  -5   0   5 611.549 329.063   1 
   0   5  -5 685.396 339.542   5 
   5   0  -5 188.821 276.002   2 
   5   0   5 320.722 68.9061   3 
   0  -5  -5 655.768 351.129   2 
   5   0   5 499.534 176.964   4 
  -5   0   5 516.605 253.077   4 
   0  -5   5 261.221 214.071   1 
   0  -5   7 16090.6 942.565   8 
  -5   0  -7 16205.8 1066.84   5 
   0   5  -7 14799.5 567.497   7 
  -5   0  -7 15744.1 1114.20   7 
   0  -5  -7 15050.0 685.306   8 
   0  -5  -7 16445.9 1309.01   2 
   0  -5   7 15262.4 1166.47   4 
  -5   0   7 16338.4 1096.60   4 
   5   0  -7 16032.1 1144.08   2 
   0   5   7 16710.1 1113.54   3 
   5   0   7 14957.2 571.650   3 
   5   0   7 15790.2 974.245   4 
   0   5  -7 15886.6 1162.82   5 
   0  -5   7 16799.6 1091.05   1 
  -5   0   7 15336.9 1180.45   1 
   0   5   7 15001.4 1102.82   1 
   0   5  -9 2301.16 324.329   7 
  -5   0  -9 1681.33 513.483   7 
  -5   0  -9 2747.39 521.395   5 
   0  -5   9 2779.74 422.301   8 
   0   5   9 2528.36 609.105   1 
   0   5  -9 2000.79 550.098   5 
   5   0   9 2648.90 323.037   3 
  -5   0   9 2585.28 634.544   1 
   0   5   9 2261.26 539.294   3 
   5   0  -9 1825.98 547.232   2 
   5   0  -9 2603.55 551.894   5 
   5   0   9 2482.20 501.710   4 
   0  -5   9 2768.72 624.092   1 
  -5   0   9 2286.82 561.645   4 
   0  -5  -9 2152.44 675.689   2 
   0  -5   9 2572.39 636.509   4 
  -5   0 -11 5253.74 761.268   5 
  -5   0 -11 5182.12 814.166   7 
   5   0  11 5600.10 823.851   4 
   0   5  11 6365.71 998.618   1 
  -5   0  11 5686.38 906.367   4 
   5   0 -11 4559.06 755.222   5 
   5   0 -11 4862.78 909.954   2 
   0   5  11 5185.53 820.419   3 
   0  -5 -11 5706.13 1025.97   2 
  -5   0  11 4910.52 923.089   1 
   0   5 -11 6030.50 916.750   5 
   5   0  11 5219.46 948.701   1 
   0  -5  11 5449.99 883.074   1 
   0  -5  11 5760.15 936.751   4 
  -5   0 -13 938.199 441.139   7 
  -5   0 -13 606.909 388.900   5 
   5   0  13 540.926 491.496   1 
   0   5  13 767.682 542.546   1 
   5   0 -13 292.660 364.138   2 
   0  -5  13 434.856 413.323   1 
  -5   0  13 178.605 456.922   1 
   0  -5 -13 402.261 496.131   2 
   5   0  13 618.923 400.842   4 
   0   5 -13 628.376 432.688   5 
  -5   0  13 534.568 393.032   4 
   0  -5  13 718.431 468.832   4 
   5   0 -13 642.983 369.872   5 
   0   5  13 244.959 343.635   3 
   0   5 -15 10329.3 1407.31   5 
  -5   0 -15 11094.9 1331.47   7 
   5   0  15 10335.6 1350.46   4 
   0   5  15 11067.5 1380.95   3 
   0  -5 -15 8123.99 1326.81   2 
   0  -5  15 10137.9 1488.20   4 
   0   5  15 10051.6 1511.65   1 
  -5   0  15 10565.0 1538.64   1 
   5   0  15 12525.4 1671.53   1 
  -5   0  15 8679.67 1321.87   4 
   0  -5  15 11100.8 1513.16   1 
   5   0 -15 10541.0 1439.42   2 
   0   5 -15 11050.1 716.637  40 
   0  -5 -15 11078.4 692.562  40 
  -5   0 -15 10660.4 722.429  35 
   0  -5 -15 10547.3 710.704  35 
   5   0 -15 10305.8 727.575  35 
   5   0 -15 10631.9 727.492  13 
   0   5 -15 9886.62 684.109  10 
   0  -5 -15 10055.6 688.378  26 
   5   0 -15 10749.2 733.845  19 
   0   5 -15 10256.9 689.399  19 
   0  -5 -15 10014.9 708.840  13 
  -5   0 -15 10968.2 749.099  13 
   0  -5  17-722.282 601.783   4 
   0  -5  17 832.653 562.580   1 
   0  -5 -17-848.754 665.468   2 
   0   5 -17-1677.26 710.130   5 
   5   0  17 9.04563 477.613   1 
   0   5  17 94.2637 798.015   1 
  -5   0  17-325.613 407.958   4 
  -5   0  17 49.4411 560.294   1 
   5   0 -17 17.9437 259.227  40 
   0   5 -17 260.837 270.007  40 
   0  -5 -17 773.185 346.049  40 
  -5   0 -17-13.6872 276.956  40 
   0  -5 -17 416.971 337.700  35 
   5   0 -17-55.3569 309.738  35 
   0   5 -17 78.9285 284.410  35 
  -5   0 -17 185.020 317.532  35 
   0   5 -17 230.006 299.643  10 
   0   5 -17 283.690 293.879  13 
   0   5 -17 107.765 251.256  12 
   5   0 -17 66.8096 304.639  13 
   5   0 -17-159.880 315.967  10 
  -5   0 -17 89.6645 282.310  12 
   0  -5 -17 92.5392 286.235  13 
  -5   0  17 49.1567 239.125  27 
   0  -5 -17 119.354 268.413  26 
  -5   0 -17 215.510 231.465  26 
  -5   0  17 431.034 268.966  20 
   0   5  17 196.773 256.067  21 
   0  -5 -17-27.3911 283.182  19 
   0   5 -17 37.6990 307.860  19 
   5   0 -17 334.724 296.880  19 
   0   5  17-76.5835 225.993  15 
  -5   0 -17 317.362 338.696  13 
   5   0  19 546.803 644.567   6 
   0  -5  19 2641.63 1000.30   4 
  -5   0  19 1325.52 808.212   1 
   5   0  19 760.842 610.697   1 
   0  -5  19 1786.16 775.119   1 
   0   5  19 1019.38 731.350   1 
   5   0 -19 1423.79 393.809  40 
  -5   0 -19 1053.78 368.481  40 
   0   5 -19 897.773 350.559  40 
   0  -5 -19 928.312 402.602  40 
   0  -5 -19 1075.48 376.616  35 
   0   5 -19 1095.18 371.196  35 
  -5   0 -19 1162.10 405.063  35 
   5   0 -19 665.727 402.742  35 
   0   5 -19 1478.06 432.648  10 
   5   0 -19 956.828 348.569  10 
  -5   0 -19 678.066 314.743  12 
   0   5 -19 959.283 374.051  13 
   0  -5 -19 1611.96 461.397  13 
   5   0 -19 1104.28 404.659  13 
  -5   0  19 955.023 322.138  27 
   0  -5 -19 932.541 302.668  26 
   0   5 -19 551.183 363.978  19 
   0   5  19 1174.98 387.044  21 
   5   0 -19 913.789 378.730  19 
  -5   0  19 620.185 318.817  15 
   0   5  19 950.926 325.026  15 
  -5   0 -19 638.490 373.594  13 
  -5   0 -21 560.332 359.897  40 
   0   5 -21 399.337 362.631  40 
   0  -5 -21 1372.38 463.337  40 
   5   0 -21 816.364 364.694  40 
   5   0 -21 1022.32 438.925  35 
   0   5 -21 496.349 363.407  35 
  -5   0 -21 468.454 374.335  35 
   0  -5 -21 439.225 403.095  35 
   0  -5 -21 375.024 371.975  13 
   5   0 -21 1151.35 424.507  13 
  -5   0 -21 520.208 332.948  12 
   0  -5  21 566.862 305.757  27 
   0  -5 -21 555.371 303.633  26 
  -5   0  21 884.594 337.934  27 
   5   0  21 727.913 330.161  21 
   5   0 -21 759.203 359.884  19 
   0   5  21 729.441 382.082  21 
   0   5 -21 426.502 356.281  13 
  -5   0  21 411.411 323.083  15 
   0   5  21 597.745 323.918  15 
   0  -5 -23 1897.59 475.282  40 
   5   0 -23 2440.95 480.372  40 
   0   5 -23 1624.81 463.679  40 
  -5   0 -23 1958.09 417.408  40 
  -5   0 -23 1207.29 455.726  35 
   0   5 -23 1891.74 466.452  35 
   5   0 -23 1528.81 458.843  35 
   0  -5 -23 2234.56 492.727  35 
   0  -5 -23 1984.85 386.239  12 
   5   0 -23 2226.13 489.329  13 
  -5   0 -23 1693.35 362.172  12 
   0  -5 -23 1447.98 382.068  26 
   5   0 -23 1988.63 488.826  19 
   5   0  23 2119.52 401.372  21 
   0   5  23 1743.74 419.194  22 
  -5   0  23 1349.67 404.718  21 
   0   5  23 1808.85 419.170  21 
   0   5 -23 919.817 354.700  13 
   0  -5  23 1551.76 382.765  15 
   0  -5 -23 1602.04 451.423  13 
  -5   0  23 1989.00 418.884  15 
   0   5  23 2133.96 417.573  15 
   5   0 -25 820.393 338.289  40 
  -5   0 -25 508.388 307.165  40 
   0   5 -25 939.778 407.797  40 
  -5   0 -25-21.7825 265.458  12 
   0  -5 -25 323.282 268.038  12 
   0  -5  25 210.396 320.129  21 
  -5   0  25 131.505 298.910  21 
   0   5  25 391.857 334.301  21 
   0   5  25 527.628 325.363  22 
   5   0  25 72.0074 275.577  22 
   5   0  25 142.456 235.622  21 
   0  -5 -25 89.9180 323.617  35 
   0   5 -25 348.788 302.813  35 
   5   0 -25 316.580 360.139  35 
   0   5  25 283.696 272.176  32 
   0   5  25 504.031 272.911  15 
   0  -5  25-57.2490 242.169  15 
   5   0 -25 521.941 353.226  13 
  -5   0  25 640.147 318.403  15 
   0   5  27 1295.58 256.885  34 
   5   0 -27 1334.64 385.882  35 
   5   0  27 1391.01 290.582  32 
   0   5  27 1488.87 316.884  32 
   0   5 -27 1694.58 382.579  40 
  -5   0  27 1765.58 338.703  21 
   0  -5  27 1306.99 308.857  21 
  -5   0  27 1275.92 276.803  22 
   5   0  27 789.611 254.325  22 
   0  -5  27 903.742 276.749  22 
   0   5  27 1255.90 323.348  22 
  -5   0  27 1420.43 302.303  15 
  -5  -1   0 36742.7 1179.46   8 
  -5  -1   0 36845.7 1286.46   7 
   5   1   0 34963.3 1562.92   6 
  -5  -1   0 38584.1 2264.32   1 
  -1   5   0 35999.5 1289.50   3 
   1  -5   0 35226.3 1089.23   2 
  -1   5   0 36262.2 1037.25   5 
   5   1  -2 8237.24 818.007   6 
  -5  -1  -2 8538.31 699.489   7 
  -5  -1  -2 7584.39 549.799   8 
  -1   5   2 7894.35 339.182   6 
  -5  -1   2 7169.07 581.196   8 
   5   1   2 7743.24 681.374   6 
  -1   5   2 7734.21 371.303   5 
  -5  -1   2 7982.04 654.878   7 
  -5  -1   2 7831.17 817.523   1 
  -5  -1   2 8388.68 445.458   4 
  -1   5  -2 7680.54 614.426   5 
  -1   5   2 8546.76 681.661   3 
   1  -5  -2 7867.12 631.631   2 
  -1   5  -2 7693.51 665.066   3 
   5   1  -2 8146.65 750.203   2 
   1  -5   2 8866.73 414.803   1 
  -5  -1   4 42463.8 1414.20   7 
  -1   5   4 45301.8 1021.82   6 
  -5  -1  -4 45324.7 1602.17   7 
  -5  -1  -4 45314.9 1480.31   5 
   1  -5   4 41869.7 1414.25   8 
   5   1   4 45638.2 1647.10   6 
   5   1  -4 43998.3 1693.90   6 
  -1   5  -4 40734.5 842.916   7 
  -5  -1   4 44111.0 1412.17   8 
  -1   5   4 42886.2 1549.86   3 
   5   1   4 42828.5 944.475   3 
  -5  -1   4 43249.5 1710.50   1 
   5   1   4 41662.0 1117.59   4 
  -5  -1   4 44765.0 1333.78   4 
   1  -5  -4 45558.3 1670.52   2 
  -1   5  -4 42723.5 1564.62   5 
   1  -5   4 43566.3 1228.97   1 
  -1   5   4 43380.5 1380.21   1 
   5   1  -4 43290.8 1432.93   2 
  -5  -1  -6 27069.8 1251.91   5 
  -1   5  -6 26965.6 794.061   7 
   5   1  -6 29188.2 1509.34   6 
  -5  -1   6 26048.2 1157.45   8 
  -5  -1  -6 27082.7 1391.64   7 
   1  -5   6 28349.4 1220.42   8 
  -5  -1   6 29243.5 1325.46   4 
   5   1   6 29105.1 1183.43   4 
   1  -5  -6 28295.3 1546.20   2 
  -5  -1   6 30899.0 1564.73   1 
   1  -5   6 30180.2 1286.03   1 
  -1   5  -6 27716.1 1435.64   5 
   5   1   6 25672.9 801.534   3 
  -1   5   6 29359.7 1424.14   3 
   5   1  -6 29355.2 1345.12   2 
  -1   5   6 28592.9 1359.82   1 
  -5  -1  -8 26821.8 1513.01   7 
  -5  -1  -8 27695.9 1387.21   5 
  -1   5  -8 28014.0 980.979   7 
   1  -5  -8 25445.5 889.922   8 
   1  -5   8 26206.3 1191.16   8 
   5   1   8 27749.6 1382.51   4 
  -5  -1   8 25860.8 1633.32   1 
   5   1   8 25433.1 952.125   3 
  -5  -1   8 28617.8 1538.68   4 
  -1   5   8 27995.6 1579.64   1 
   1  -5  -8 26848.1 1722.29   2 
   1  -5   8 28308.7 1481.22   1 
   5   1  -8 26959.9 1523.89   2 
   5   1  -8 27650.1 1550.93   5 
   1  -5   8 26897.9 1622.55   4 
  -1   5  -8 27488.8 1591.07   5 
  -5  -1 -10 48665.9 1991.61   5 
  -5  -1 -10 43732.5 2143.49   7 
  -1   5  10 43310.4 2257.09   1 
  -5  -1  10 44589.0 2389.65   1 
   5   1  10 45801.6 1475.51   3 
  -5  -1  10 44704.1 2169.72   4 
   1  -5  10 46573.5 2216.15   1 
   5   1  10 47597.0 2091.44   4 
   1  -5  10 48173.8 2409.08   4 
  -1   5 -10 46063.6 2272.69   5 
  -1   5  10 46407.2 2189.79   3 
   5   1 -10 45917.9 2173.03   5 
   1  -5 -10 45507.7 2493.42   2 
   5   1 -10 45585.7 2245.83   2 
  -5  -1 -12 7878.66 915.549   5 
  -5  -1 -12 8191.76 1047.97   7 
  -1   5  12 6407.70 1044.84   1 
  -5  -1  12 7021.54 1031.53   4 
   1  -5  12 8257.25 1074.06   1 
   1  -5  12 7747.74 1143.82   4 
   5   1  12 7343.49 953.232   4 
   1  -5 -12 8300.75 1242.30   2 
   5   1 -12 6540.04 990.640   2 
   5   1  12 6825.20 1119.40   1 
  -1   5 -12 5779.84 940.663   5 
  -1   5  12 7386.90 997.184   3 
   5   1 -12 7358.36 978.029   5 
  -5  -1  12 8332.14 1200.48   1 
  -1   5 -14 16258.0 1669.57   5 
  -5  -1 -14 15734.1 1564.27   7 
   1  -5  14 16685.3 1690.28   1 
   5   1  14 15720.2 1568.07   4 
  -5  -1  14 14697.1 1631.60   4 
   5   1  14 15165.0 1773.31   1 
  -1   5  14 15835.1 1573.81   3 
   1  -5  14 16690.2 1806.52   4 
   5   1 -14 14360.2 1421.12   5 
  -5  -1  14 16343.1 1834.54   1 
  -1   5  14 14448.9 1648.91   1 
   5   1 -14 14403.4 1556.85   2 
   1  -5 -14 15833.8 1818.46   2 
  -5  -1 -16 576.119 454.020   7 
  -1   5 -16 739.736 451.394   5 
  -5  -1  16 234.367 598.816   4 
   1  -5 -16 1267.68 669.829   2 
   1  -5  16-166.866 432.038   1 
   5   1  16-29.3952 452.549   1 
  -5  -1  16 1525.74 633.508   1 
  -1   5  16-571.370 601.215   1 
   1  -5  16 189.298 427.218   4 
  -1   5  16 692.932 499.484   3 
  -1   5 -16 340.498 249.070  40 
  -5  -1 -16 327.660 232.707  40 
   1  -5 -16 334.939 251.157  40 
   5   1 -16-6.52331 260.755  40 
   5   1 -16 518.958 267.623  35 
  -5  -1 -16 795.131 336.141  35 
   1  -5 -16-101.038 342.675  35 
  -1   5 -16 199.509 288.315  35 
  -1   5 -16 226.227 294.734  10 
   5   1 -16 288.277 302.940  10 
  -1   5 -16 439.545 235.167  12 
   5   1 -16 523.366 287.689  13 
   1  -5 -16 403.245 278.869  13 
  -1   5 -16 497.125 284.479  13 
  -5  -1 -16 670.681 241.315  26 
   1  -5 -16 396.175 278.520  26 
  -5  -1  16 778.058 258.969  27 
  -1   5  16 797.346 297.957  21 
   5   1 -16 425.758 307.240  19 
   1  -5 -16 700.241 284.130  19 
  -1   5 -16 302.641 258.116  19 
  -5  -1  16 577.099 247.770  20 
  -1   5  16 228.996 224.079  15 
  -5  -1 -16 389.838 303.118  13 
   5   1  18 2591.60 930.402   6 
   1  -5  18 1998.71 822.625   1 
   5   1  18 3990.60 1221.72   1 
   1  -5  18 2142.11 791.816   4 
   1  -5 -18 2131.64 836.502   2 
  -5  -1  18 3172.11 992.928   4 
  -5  -1  18 2043.52 943.150   1 
  -1   5  18 558.998 643.875   1 
   5   1 -18 2454.56 439.777  40 
   1  -5 -18 2425.98 471.961  40 
  -1   5 -18 2004.38 436.493  40 
  -5  -1 -18 2635.82 440.917  40 
   1  -5 -18 2325.36 479.559  35 
   5   1 -18 2289.40 466.139  35 
  -5  -1 -18 2228.61 460.999  35 
  -1   5 -18 2011.36 422.642  35 
  -1   5 -18 2616.71 473.963  10 
  -5  -1 -18 2489.20 422.520  12 
   1  -5 -18 2079.76 441.180  13 
  -1   5 -18 2280.80 443.201  13 
   5   1 -18 2706.94 495.329  13 
   5   1 -18 2175.99 447.318  10 
  -1   5 -18 2029.53 361.012  12 
  -5  -1 -18 2374.99 417.399  26 
   1  -5 -18 2494.87 453.075  26 
  -5  -1  18 2387.48 413.773  27 
  -1   5 -18 2261.09 472.231  19 
  -5  -1  18 2881.35 432.773  20 
   1  -5 -18 2202.62 442.154  19 
  -1   5  18 2446.83 465.344  21 
   5   1 -18 2145.18 467.565  19 
  -5  -1 -18 3003.84 536.921  13 
  -1   5  18 2777.49 433.743  15 
   1  -5 -20 1171.95 411.742  40 
   5   1 -20 1101.22 360.403  40 
  -1   5 -20 67.9247 365.924  40 
  -5  -1 -20 805.584 378.143  40 
   5   1 -20 1827.36 486.491  35 
   1  -5 -20 890.270 407.604  35 
  -5  -1 -20 1371.75 453.689  35 
  -1   5 -20 550.776 380.694  35 
   1  -5 -20 1279.26 422.535  13 
  -5  -1 -20 952.215 338.314  12 
   5   1 -20 804.743 382.564  13 
  -1   5 -20 1107.15 321.488  12 
   5   1 -20 1090.23 353.276  10 
   1  -5 -20 730.288 325.630  26 
  -5  -1  20 934.945 332.832  27 
   5   1  20 1479.72 405.194  21 
   5   1 -20 1469.12 422.871  19 
  -1   5  20 1369.15 389.535  21 
  -5  -1  20 850.937 346.888  15 
  -1   5  20 986.119 343.432  15 
  -1   5 -20 561.615 355.756  13 
  -5  -1 -20 982.174 438.754  13 
   1  -5 -22 3031.00 534.306  40 
   5   1 -22 2878.94 511.403  40 
  -5  -1 -22 2414.90 457.452  40 
  -1   5 -22 2746.14 519.225  40 
   1  -5 -22 2847.37 554.746  35 
  -5  -1 -22 2925.52 557.394  35 
   5   1 -22 2990.42 571.329  35 
  -1   5 -22 2119.05 478.052  35 
  -5  -1 -22 2578.14 440.059  12 
   5   1 -22 2541.32 508.034  13 
   1  -5 -22 2527.91 428.410  12 
  -5  -1  22 2667.34 442.071  27 
   1  -5 -22 2645.84 465.296  26 
  -1   5  22 2941.37 512.556  21 
  -5  -1  22 2463.87 486.281  21 
  -1   5  22 2927.32 488.960  22 
   5   1 -22 2575.45 526.046  19 
   5   1  22 3447.62 476.440  21 
  -1   5 -22 2156.58 463.740  13 
   1  -5 -22 2386.00 520.582  13 
  -1   5  22 2691.46 467.187  15 
   1  -5  22 2708.69 440.693  15 
  -5  -1  22 2755.34 480.974  15 
   5   1 -24 1888.69 450.455  40 
  -5  -1 -24 1812.05 410.456  40 
  -1   5 -24 1973.36 464.726  40 
  -5  -1 -24 2055.30 500.148  35 
   5   1 -24 812.231 373.013  35 
  -1   5 -24 1816.46 444.277  35 
   1  -5 -24 1547.90 450.701  35 
  -1   5  24 1822.63 378.582  32 
  -5  -1 -24 1753.33 352.129  12 
   1  -5 -24 1678.21 355.472  12 
   1  -5 -24 2062.89 402.817  26 
  -1   5  24 1341.29 368.356  22 
   5   1  24 1982.74 388.217  21 
  -1   5  24 2063.35 428.946  21 
  -5  -1  24 2053.10 421.046  21 
   5   1  24 2044.46 399.860  22 
  -5  -1  24 2188.19 433.515  15 
  -1   5  24 2150.34 402.914  15 
   1  -5  24 1706.02 386.856  15 
   5   1 -24 1516.66 424.861  13 
   1  -5 -24 1446.57 436.480  13 
  -1   5 -26 1129.12 356.126  40 
  -5  -1 -26 1479.61 288.543  12 
   1  -5  26 788.936 327.454  21 
   5   1  26 1590.92 352.041  22 
  -1   5  26 1270.09 350.575  22 
  -5  -1  26 918.835 297.453  22 
  -5  -1  26 1414.63 344.370  21 
   5   1  26 1260.61 310.506  21 
   5   1 -26 861.341 335.159  13 
  -5  -1  26 1706.16 358.260  15 
  -1   5  26 917.796 276.886  15 
  -1   5  26 768.749 279.282  32 
   5   1 -26 1726.96 419.325  35 
   1  -5 -26 1371.30 390.600  35 
   5   1  26 1439.28 331.247  32 
  -5  -1  26 958.775 230.104  32 
   5   2   1 177.046 327.730   6 
  -5  -2  -1 16.0618 212.574   8 
  -5  -2   1 288.867 221.506   8 
  -5  -2  -1-67.5605 229.350   7 
  -2   5  -1 227.178 187.892   7 
  -5  -2   1 226.943 241.452   7 
   5   2  -1 374.406 472.216   6 
   2  -5   1 30.5315 233.076   2 
  -2   5  -1 97.4797 200.336   5 
  -2   5   1 110.450 173.370   5 
  -2   5  -1 134.798 244.690   3 
  -2   5   1 11.6145 94.4035   1 
   2  -5  -1-13.5175 242.701   2 
  -2   5   1 37.7768 236.142   3 
  -5  -2   1 85.6556 567.739   1 
  -5  -2  -3 1261.55 278.208   8 
  -5  -2   3 1373.64 327.597   7 
   5   2  -3 1253.98 451.915   6 
  -5  -2  -3 1578.55 379.277   7 
  -5  -2   3 1704.34 339.491   8 
   5   2   3 1461.89 387.803   6 
  -2   5  -3 1311.61 228.668   7 
  -2   5   3 1201.32 112.981   6 
   5   2  -3 1358.09 310.656   2 
  -5  -2   3 1727.53 291.014   4 
  -2   5   3 1155.06 330.839   3 
   5   2   3 1463.70 254.264   3 
  -2   5  -3 1311.75 383.109   3 
   2  -5  -3 1723.91 389.292   2 
   2  -5   3 1248.90 191.972   1 
  -2   5   3 1446.85 272.629   1 
  -5  -2   3 1519.19 497.655   1 
  -2   5  -3 1363.70 375.216   5 
  -5  -2  -5 1305.97 298.106   5 
   5   2  -5 1138.85 420.219   6 
  -2   5  -5 1096.00 219.139   7 
  -5  -2  -5 669.636 334.384   7 
   5   2   5 792.579 373.372   6 
  -5  -2   5 946.725 306.263   8 
  -5  -2   5 1007.78 314.503   4 
   5   2   5 1133.47 253.562   4 
   5   2   5 1013.92 224.971   3 
  -5  -2   5 1199.59 423.102   1 
   5   2  -5 994.649 302.489   2 
  -2   5  -5 816.685 350.071   5 
   2  -5   5 1034.14 269.525   1 
  -2   5   5 947.845 299.608   1 
   2  -5  -5 1013.66 409.531   2 
  -5  -2  -7 14086.0 918.018   5 
  -2   5  -7 13560.4 707.933   7 
   2  -5   7 12786.1 846.424   8 
  -5  -2   7 13857.7 896.839   8 
  -5  -2  -7 13220.7 1057.59   7 
  -2   5   7 12522.8 1005.10   1 
  -2   5  -7 12739.9 1047.68   5 
   2  -5   7 14850.8 991.771   1 
   2  -5  -7 13672.8 1224.52   2 
   2  -5   7 12966.9 1090.91   4 
  -5  -2   7 11684.8 950.046   4 
  -5  -2   7 13295.5 1135.93   1 
   5   2  -7 13275.1 956.129   2 
   5   2   7 12529.0 708.822   3 
   5   2   7 13096.7 887.808   4 
  -5  -2  -9 3724.12 653.552   7 
   2  -5   9 4912.34 535.388   8 
  -2   5  -9 4116.79 473.858   7 
  -5  -2  -9 4726.79 632.784   5 
   5   2  -9 4315.66 729.150   5 
  -2   5   9 3881.68 713.791   1 
   2  -5  -9 3989.19 821.539   2 
   5   2  -9 4279.92 707.565   2 
   5   2   9 4277.00 486.291   3 
   2  -5   9 5117.16 801.313   4 
   2  -5   9 4298.67 678.909   1 
  -5  -2   9 4513.29 820.338   1 
  -2   5  -9 4282.13 742.807   5 
  -5  -2   9 4119.94 684.808   4 
   5   2   9 4422.93 657.184   4 
  -5  -2 -11 2939.25 524.111   5 
  -5  -2 -11 2361.98 604.235   7 
   5   2 -11 2438.21 638.444   5 
  -5  -2  11 2787.22 717.653   1 
   5   2 -11 1846.21 594.626   2 
   2  -5  11 3563.41 789.132   4 
  -5  -2  11 3006.64 703.127   4 
   2  -5  11 3058.70 686.160   1 
  -2   5  11 3142.38 767.206   1 
  -2   5 -11 2368.33 622.606   5 
   2  -5 -11 3046.62 832.247   2 
   5   2  11 2283.12 548.082   4 
   5   2  11 2158.86 671.807   1 
  -5  -2 -13-225.595 408.209   7 
   5   2 -13 4.70610 368.056   2 
   5   2 -13 433.405 406.518   5 
  -2   5 -13-240.546 435.355   5 
   5   2  13-6.28229 448.081   1 
  -5  -2  13-137.016 471.731   4 
  -5  -2  13-106.316 577.374   1 
  -2   5  13-180.928 419.359   1 
   2  -5 -13-217.036 557.644   2 
  -2   5  13 764.862 458.922   3 
   2  -5  13-317.566 366.255   1 
   2  -5  13 5.67792 426.184   4 
   5   2  13-145.740 369.525   4 
  -5  -2 -15 5052.76 945.861   7 
   5   2  15 5308.60 1035.72   6 
  -5  -2  15 3875.83 952.993   4 
  -2   5  15 5071.25 1117.17   1 
  -2   5  15 5029.49 998.674   3 
  -5  -2  15 6078.30 1220.15   1 
   2  -5  15 4975.61 1060.33   4 
   2  -5 -15 5008.70 1113.37   2 
  -2   5 -15 5445.72 1026.88   5 
   2  -5  15 4962.77 1021.78   1 
   5   2  15 4429.70 1083.80   1 
   5   2 -15 3799.53 807.492   5 
   5   2 -15 5244.82 487.355  40 
   2  -5 -15 5261.08 503.561  40 
  -2   5 -15 4760.89 496.163  40 
  -5  -2 -15 4869.76 471.130  40 
  -5  -2 -15 4880.33 523.973  35 
   2  -5 -15 4336.68 481.922  35 
   5   2 -15 4944.95 528.224  35 
   5   2 -15 4888.91 521.103  13 
  -2   5 -15 5484.56 540.846  10 
  -5  -2 -15 5266.91 498.725  26 
   2  -5 -15 4971.71 507.269  26 
   5   2 -15 4780.68 525.554  19 
  -2   5 -15 5088.51 519.114  19 
  -2   5  15 4834.04 458.932  15 
  -5  -2 -15 4520.10 524.457  13 
   2  -5 -15 4604.26 515.771  13 
   5   2  17 727.200 588.745   6 
   2  -5  17 1352.92 705.363   4 
  -5  -2  17-934.814 616.015   4 
   2  -5 -17 1365.37 706.032   2 
   5   2  17 2269.09 854.193   1 
   2  -5  17 253.331 423.276   1 
  -2   5  17 247.634 533.101   1 
  -5  -2  17-281.260 491.258   1 
  -2   5 -17 256.229 641.264   5 
  -2   5  17 60.3839 524.579   3 
  -5  -2 -17 255.631 303.985  40 
  -2   5 -17 112.029 282.624  40 
   2  -5 -17 262.220 273.531  40 
   5   2 -17 43.4517 274.375  40 
  -2   5 -17-288.144 313.804  35 
   2  -5 -17 302.298 321.911  35 
   5   2 -17-215.689 326.692  35 
  -5  -2 -17 23.0638 299.073  35 
   5   2 -17 10.5666 313.056  10 
   5   2 -17 432.291 328.396  13 
   2  -5 -17 37.4119 307.975  13 
  -2   5 -17 219.470 271.790  13 
  -2   5 -17 27.3723 254.592  12 
  -2   5 -17 220.908 334.204  10 
  -2   5  17 177.474 222.137  27 
   2  -5 -17 465.947 307.282  26 
  -5  -2  17 22.4324 250.562  27 
  -5  -2 -17 285.308 248.769  26 
   2  -5 -17 536.943 309.722  19 
  -5  -2  17 88.6018 235.906  20 
  -2   5  17 45.3193 298.623  21 
  -2   5 -17 293.797 334.447  19 
   5   2 -17 62.9462 297.701  19 
  -2   5  17 53.6428 261.826  15 
  -5  -2 -17 95.3081 307.932  13 
   5   2  19 318.412 588.780   6 
  -5  -2  19 310.869 578.917   4 
  -5  -2  19 209.114 550.932   1 
   2  -5  19 1626.48 764.810   4 
   5   2  19-421.118 945.116   1 
  -2   5  19 1151.41 715.510   1 
   2  -5  19 919.477 638.958   1 
  -5  -2 -19 137.636 295.308  40 
  -2   5 -19 514.744 355.306  40 
   5   2 -19 139.802 296.841  40 
   2  -5 -19 148.844 302.261  40 
   2  -5 -19 297.599 362.654  35 
  -5  -2 -19 317.613 308.903  35 
   5   2 -19 599.431 368.512  35 
  -2   5 -19 265.373 338.207  35 
  -5  -2 -19 165.341 303.632  12 
   2  -5 -19 85.1457 324.728  13 
  -2   5 -19-8.42315 260.438  12 
   5   2 -19 122.146 298.345  10 
   5   2 -19 415.049 388.806  13 
  -5  -2 -19 283.964 258.518  26 
  -5  -2  19 420.803 290.767  27 
   2  -5 -19 248.807 287.471  26 
   5   2 -19 107.820 336.821  19 
   5   2  19 464.781 325.311  21 
   2  -5 -19 532.139 301.458  19 
  -5  -2  19-110.341 243.600  20 
  -2   5  19 363.720 302.895  21 
  -5  -2 -19 96.2622 336.216  13 
  -2   5  19 212.951 287.760  15 
  -2   5 -19 759.409 367.169  13 
   5   2 -21 241.912 342.063  40 
  -2   5 -21-313.719 360.315  40 
   2  -5 -21 401.362 379.383  40 
  -5  -2 -21-287.839 364.259  40 
  -2   5 -21 89.2058 318.500  35 
  -5  -2 -21 267.291 367.878  35 
   5   2 -21 220.383 371.503  35 
   2  -5 -21-303.246 375.362  35 
   5   2 -21 52.0176 333.286  13 
   2  -5 -21 109.299 337.177  13 
  -5  -2 -21-176.431 315.332  12 
  -2   5 -21-79.6324 257.879  12 
   2  -5 -21 116.495 286.104  26 
  -5  -2  21 76.3750 291.042  27 
  -2   5  21 70.7974 334.777  21 
   5   2  21-23.1962 304.712  21 
   5   2 -21 116.128 375.484  19 
   2  -5  21 98.9290 280.215  15 
  -2   5 -21 125.982 298.964  13 
  -2   5  21-149.831 307.867  15 
  -5  -2  21-649.776 385.488  15 
  -2   5 -23-176.144 391.211  40 
   5   2 -23-35.2539 320.549  40 
  -5  -2 -23-262.247 361.592  40 
   2  -5 -23-43.1300 376.527  35 
   5   2 -23 26.5077 344.909  35 
  -5  -2 -23 263.981 372.597  35 
  -2   5 -23-104.352 364.501  35 
   2  -5 -23-76.2401 251.401  12 
  -5  -2 -23 142.515 264.292  12 
  -2   5 -23 74.7922 240.018  12 
   5   2 -23 135.341 342.619  13 
  -5  -2  23 185.609 253.322  27 
   2  -5 -23 187.942 280.464  26 
   5   2  23 568.273 312.303  22 
  -2   5  23-53.2447 313.407  22 
   5   2  23 482.120 309.427  21 
  -5  -2  23-78.1484 357.821  21 
  -2   5  23 7.31288 318.122  21 
   5   2 -23-131.518 390.535  19 
  -5  -2  23-42.9538 350.244  15 
   2  -5  23 208.306 257.536  15 
  -2   5  23-57.2780 330.793  15 
   2  -5 -23 76.1209 374.245  13 
  -2   5 -25 39.1091 304.056  40 
   5   2 -25-200.165 285.529  40 
  -5  -2 -25-79.8904 228.935  12 
   2  -5 -25-122.813 329.759  35 
   5   2 -25-93.0209 309.502  35 
  -2   5  25-142.443 247.411  32 
  -2   5  25 74.8068 285.020  21 
   2  -5  25-504.559 312.696  21 
   5   2  25 480.846 286.607  21 
   5   2  25-71.4342 258.313  22 
  -2   5  25 10.8047 283.519  22 
  -5  -2  25-293.305 314.865  21 
   2  -5 -25 174.253 316.658  13 
   5   2 -25-300.390 363.943  13 
  -2   5  25-189.604 299.862  15 
  -5  -2  25 211.740 309.591  15 
  -2   5 -27-82.8989 257.049  40 
  -5  -2 -27-750.362 269.945  12 
  -5  -2  27-1.83397 219.463  21 
  -2   5  27-125.965 232.283  22 
   2  -5  27 521.761 265.688  21 
   2  -5  27-155.306 226.036  22 
  -5  -2  27-67.4050 211.052  22 
   5   2  27 132.642 226.109  22 
  -2   5  27-34.5866 206.912  15 
  -5  -2  27-179.026 246.673  15 
   5   2  27 140.294 223.676  32 
   5   2 -27-126.206 250.575  35 
   2  -5 -27-83.8825 273.811  35 
  -3   5   0 6760.52 560.481   7 
   5   3   0 6518.68 815.013   6 
  -5  -3   0 6327.56 565.922   7 
  -3   5   0 6665.75 541.748   5 
  -5  -3   0 6496.42 554.692   8 
  -3   5   0 6420.72 574.275   3 
   3  -5   0 6804.58 646.044   2 
   5   3   2-2.04329 291.123   6 
   5   3  -2 111.232 396.421   6 
  -5  -3  -2 180.174 216.365   8 
  -3   5  -2 184.116 193.167   7 
  -5  -3   2 57.8229 222.876   8 
  -5  -3  -2 35.7233 238.773   7 
  -3   5   2 170.898 183.668   5 
  -5  -3   2 133.295 215.879   7 
  -3   5  -2-39.8899 224.212   5 
   5   3   2-59.0226 188.118   3 
   3  -5   2 62.2844 71.8469   1 
  -3   5  -2 72.8252 242.607   3 
  -3   5   2 279.812 154.064   1 
  -5  -3   2 297.290 520.711   1 
  -3   5   2 5.82498 222.128   3 
   5   3  -2 159.040 251.599   2 
   3  -5  -2 337.135 313.601   2 
   5   3  -4 3161.49 576.403   6 
  -3   5  -4 3164.52 359.846   7 
  -5  -3   4 2979.54 447.379   8 
  -5  -3   4 2815.41 378.711   7 
   5   3   4 3244.77 512.276   6 
  -5  -3  -4 3075.76 367.120   8 
  -5  -3  -4 2992.42 505.136   7 
  -3   5   4 2913.38 401.044   1 
   5   3   4 3335.79 399.026   3 
  -5  -3   4 3423.08 617.453   1 
  -3   5  -4 3086.83 513.819   5 
   3  -5   4 3179.76 341.649   1 
   3  -5  -4 2862.64 530.309   2 
  -5  -3   4 2967.79 415.417   4 
   5   3  -4 2977.48 335.659   2 
  -5  -3  -6 275.667 290.317   7 
  -5  -3   6 140.353 206.803   8 
  -3   5  -6 379.417 204.102   7 
   5   3  -6 484.851 404.770   6 
   5   3   6 322.527 306.291   6 
   3  -5  -6 130.650 398.965   2 
   5   3   6 445.484 201.476   3 
  -5  -3   6 145.461 271.231   4 
   3  -5   6 414.445 266.186   1 
  -5  -3   6 137.488 354.351   1 
   3  -5  -6 362.259 122.289   5 
  -3   5  -6 76.7852 313.230   5 
   5   3  -6 549.055 258.602   2 
  -3   5   6 224.796 237.464   1 
  -5  -3  -8 2323.09 404.939   5 
   3  -5   8 2642.09 420.089   8 
  -5  -3   8 2333.20 408.994   8 
  -3   5  -8 1556.01 343.914   7 
   5   3   8 1937.87 506.001   6 
  -5  -3  -8 1640.15 502.660   7 
   5   3  -8 1839.08 431.570   2 
   3  -5  -8 1781.08 620.693   2 
   5   3   8 2518.30 401.731   3 
   3  -5  -8 1753.79 208.389   5 
   3  -5   8 2137.04 465.059   1 
  -3   5   8 2040.14 521.238   1 
   5   3  -8 1697.23 532.422   5 
  -5  -3   8 2338.35 634.711   1 
  -3   5  -8 2672.82 577.999   5 
   3  -5   8 2241.42 545.994   4 
  -5  -3   8 1690.69 478.071   4 
  -5  -3 -10 586.358 314.352   5 
  -3   5 -10 317.180 250.001   7 
  -5  -3 -10 208.479 348.351   7 
   3  -5 -10 637.499 545.318   2 
   3  -5  10 411.283 403.189   4 
   5   3 -10 499.370 426.073   5 
   5   3 -10 674.000 353.486   2 
   3  -5  10 380.145 353.337   1 
  -5  -3  10 671.659 466.921   1 
  -5  -3  10 840.265 475.035   4 
  -3   5  10 183.945 415.606   1 
  -3   5 -10 184.640 370.097   5 
   5   3  10 267.177 193.649   3 
  -5  -3 -12 213.397 355.699   7 
   5   3  12-114.926 399.790   6 
  -5  -3  12 152.013 370.846   4 
  -3   5 -12 122.560 387.925   5 
   3  -5 -12 513.215 583.477   2 
  -5  -3  12 473.634 481.154   1 
   5   3  12 151.128 464.236   1 
   5   3 -12 127.675 327.060   5 
   3  -5  12 62.6935 414.279   4 
   5   3 -12 221.873 289.425   2 
  -3   5  12 56.4629 442.706   1 
   3  -5  12 596.439 348.863   1 
   5   3  14 1079.78 540.685   6 
  -5  -3 -14 419.238 504.664   7 
   3  -5 -14-177.440 608.356   2 
   5   3  14 21.6228 547.615   1 
  -5  -3  14-301.380 486.298   1 
  -3   5  14 782.420 488.360   3 
   3  -5  14-31.2679 377.369   4 
  -3   5  14 22.6954 512.385   1 
  -3   5 -14-237.762 494.016   5 
   3  -5  14-312.472 469.408   1 
  -5  -3  14 77.1965 374.019   4 
   5   3 -14-1102.03 561.861   5 
  -5  -3 -16-880.844 544.790   7 
   5   3  16 145.584 398.351   6 
  -5  -3  16 284.110 531.737   1 
   3  -5  16-1432.03 628.069   1 
  -3   5  16-257.135 733.156   1 
   5   3  16 70.6079 603.652   1 
  -3   5 -16-728.071 544.363   5 
  -3   5  16 913.027 536.288   3 
   3  -5 -16 208.582 604.449   2 
  -5  -3  16 1021.84 692.879   4 
   3  -5  16 325.592 519.461   4 
  -5  -3 -16 160.456 283.476  40 
  -3   5 -16 357.428 277.856  40 
   5   3 -16 22.2468 225.510  40 
   3  -5 -16-92.9036 254.959  40 
   3  -5 -16-280.693 361.728  35 
  -5  -3 -16-188.948 298.845  35 
  -3   5 -16 17.5732 257.813  35 
   5   3 -16-368.733 313.459  35 
  -3   5 -16 104.447 224.431  12 
   3  -5 -16-271.954 338.734  13 
  -3   5 -16 134.301 288.055  10 
   5   3 -16 799.934 353.950  10 
   5   3 -16-112.649 295.985  13 
  -5  -3 -16-150.212 264.646  26 
   3  -5 -16 102.170 243.260  26 
  -3   5  16-1.89836 216.765  27 
  -5  -3  16-121.293 248.454  20 
   5   3 -16 242.345 288.576  19 
  -3   5 -16 229.928 277.545  19 
  -3   5  16-267.876 249.585  21 
   3  -5 -16-23.9959 283.391  19 
  -5  -3 -16 47.7400 308.527  13 
  -3   5  16 143.249 224.149  15 
  -3   5 -16-79.3489 269.579  13 
   5   3  18-280.264 479.754   6 
   5   3  18-595.062 586.347   1 
  -5  -3  18 84.9163 750.445   1 
   3  -5  18-21.4382 269.346   1 
  -3   5  18-43.5576 433.560   1 
   3  -5 -18 1558.15 771.543   2 
  -5  -3  18-1605.77 708.434   4 
   3  -5  18-1505.85 764.762   4 
   3  -5 -18 139.773 306.927  40 
  -3   5 -18 122.388 288.869  40 
  -5  -3 -18-8.21758 274.973  40 
   5   3 -18-5.98695 324.670  40 
  -5  -3 -18-45.3988 334.419  35 
   5   3 -18-391.446 346.801  35 
  -3   5 -18 251.590 296.074  35 
   3  -5 -18-181.063 379.674  35 
  -3   5 -18-43.6654 252.656  12 
   5   3 -18-305.600 348.341  13 
   5   3 -18-203.637 332.254  10 
   3  -5 -18-204.139 353.587  13 
   3  -5 -18-7.60729 316.703  26 
  -5  -3  18-295.082 320.823  27 
  -5  -3 -18-71.9656 257.893  26 
   5   3  18 117.962 258.912  21 
   3  -5 -18 128.817 293.686  19 
  -3   5  18-24.4157 272.699  21 
  -5  -3  18 97.8245 235.807  20 
   5   3 -18-126.739 343.064  19 
  -3   5 -18 82.3678 293.101  13 
  -3   5  18 201.852 245.332  15 
  -5  -3 -18-257.513 343.319  13 
   5   3 -20 275.584 331.378  40 
  -5  -3 -20 836.285 376.311  40 
   3  -5 -20 353.508 345.786  40 
  -3   5 -20 694.454 367.106  40 
  -5  -3 -20 600.269 395.326  35 
   3  -5 -20 1010.40 420.928  35 
  -3   5 -20 359.418 355.470  35 
   5   3 -20 439.523 366.037  35 
   5   3 -20 1019.60 395.150  13 
   3  -5 -20 600.626 374.212  13 
  -5  -3 -20 706.530 347.511  12 
  -3   5 -20 649.735 324.631  12 
   5   3 -20 856.736 389.261  10 
  -5  -3  20 382.447 308.287  27 
   3  -5 -20 803.547 369.070  26 
  -5  -3 -20 452.162 270.363  26 
  -3   5  20 533.111 356.987  21 
   5   3  20 529.230 337.319  21 
   5   3 -20 687.373 368.333  19 
   3  -5 -20 538.605 362.945  19 
  -5  -3  20 1164.17 337.302  20 
  -5  -3 -20 536.662 380.529  13 
  -3   5  20 270.534 286.833  15 
  -3   5 -20 351.164 339.165  13 
  -3   5 -22-124.376 369.693  40 
   5   3 -22 32.9780 339.978  40 
   3  -5 -22-179.842 366.968  40 
  -5  -3 -22 115.221 325.156  40 
  -3   5 -22 455.056 371.403  35 
   3  -5 -22 152.909 365.430  35 
   5   3 -22 55.4234 348.797  35 
  -5  -3 -22 111.220 364.237  35 
   3  -5 -22-55.4290 344.270  13 
  -3   5 -22-103.620 298.325  12 
   5   3 -22 24.9957 317.369  13 
  -5  -3 -22-72.8956 305.920  12 
   3  -5 -22-80.4489 248.218  12 
   3  -5 -22-162.663 281.839  26 
  -5  -3  22 97.1192 271.021  27 
  -3   5  22 123.360 294.539  22 
   5   3  22 515.116 322.752  22 
   5   3 -22-249.021 389.951  19 
  -3   5  22-32.0088 328.102  21 
   5   3  22-200.684 294.418  21 
   3  -5  22 148.555 285.875  15 
  -3   5  22 6.01869 288.364  15 
  -5  -3  22-72.5461 330.084  15 
  -3   5 -24 670.791 383.021  40 
   5   3 -24 313.108 330.414  40 
   3  -5 -24 59.2444 391.615  35 
   5   3 -24-74.3337 320.512  35 
  -3   5  24 83.4331 246.535  32 
  -5  -3 -24-222.557 384.393  35 
  -3   5 -24-56.1202 254.976  12 
  -5  -3 -24 49.6416 271.986  12 
   3  -5 -24 179.524 273.099  26 
  -5  -3  24 281.129 274.794  27 
  -3   5  24 148.026 299.132  22 
   5   3  24-90.9423 281.995  22 
  -3   5  24 193.175 317.954  21 
  -5  -3  24-80.7005 320.095  21 
   5   3  24-102.556 295.376  21 
  -5  -3  24 13.3145 289.248  15 
   5   3 -24 315.637 357.190  13 
   3  -5 -24 433.944 375.202  13 
  -3   5  24 256.998 277.864  15 
   5   3 -26-54.2122 274.551  40 
  -3   5 -26 55.2611 278.668  40 
  -5  -3 -26-304.221 267.300  12 
  -3   5  26 416.362 284.290  22 
   3  -5  26 61.5989 237.244  22 
  -5  -3  26 100.106 256.165  21 
   3  -5  26 401.300 262.512  21 
   5   3  26 13.8137 256.491  22 
  -3   5  26-33.8671 251.031  15 
  -5  -3  26 238.865 263.089  15 
   3  -5 -26-20.4768 339.523  35 
   5   3 -26-31.7115 281.982  35 
  -3   5  26 192.632 256.635  32 
   5   3  26-206.315 255.276  32 
   5   4  -1 19469.3 1350.26   6 
  -4   5  -1 17012.4 933.442   5 
  -4   5   1 17097.6 962.360   7 
  -5  -4   1 16209.6 918.253   8 
  -5  -4  -1 15942.5 916.554   7 
  -4   5   1 17777.4 881.910   5 
   4  -5  -1 16955.8 700.685   6 
  -4   5  -1 17310.7 917.489   7 
   5   4   1 17895.3 1214.36   6 
  -5  -4   1 17445.9 881.189   7 
  -5  -4  -1 15340.0 860.296   8 
   4  -5  -1 16917.6 1075.33   2 
  -4   5   1 16080.7 708.705   1 
  -5  -4   1 17696.2 1544.45   1 
  -4   5  -1 17299.2 902.041   3 
  -4   5   1 16996.4 911.961   3 
  -5  -4  -3 1015.54 282.429   8 
  -4   5  -3 681.069 251.634   7 
  -5  -4  -3 753.462 334.526   7 
  -5  -4   3 934.262 278.418   7 
   5   4   3 591.888 294.722   6 
   5   4  -3 593.326 375.348   6 
  -5  -4   3 919.869 316.267   8 
  -4   5  -3 941.302 307.516   3 
  -5  -4   3 786.415 465.942   1 
   5   4   3 926.669 273.750   3 
   4  -5  -3 1302.93 466.423   2 
   5   4  -3 984.972 190.743   2 
  -4   5   3 895.278 248.744   1 
  -4   5  -3 627.998 310.748   5 
  -4   5  -5 2576.42 373.253   7 
   5   4  -5 3154.29 614.147   6 
   5   4   5 2722.09 500.956   6 
  -5  -4   5 2798.98 435.389   8 
  -5  -4  -5 2986.67 376.474   8 
  -5  -4  -5 2662.78 533.859   7 
   5   4  -5 2459.23 313.851   2 
  -4   5  -5 3261.76 553.799   5 
  -5  -4  -5 3050.48 522.981   2 
   4  -5  -5 2155.49 554.694   2 
   5   4   5 2706.02 394.587   3 
  -4   5   5 2710.89 446.215   1 
  -5  -4   5 2575.71 445.728   4 
  -5  -4   5 2415.51 533.020   1 
   4  -5   5 2837.28 385.022   1 
  -5  -4  -7 101.545 127.208   8 
  -4   5  -7 56.5141 176.477   7 
  -5  -4   7-26.4421 243.970   8 
   5   4   7-112.112 284.671   6 
  -4   5  -7-58.7415 321.363   5 
   5   4  -7 77.9614 192.635   2 
   4  -5  -7-248.819 461.667   2 
   5   4   7 143.787 161.953   3 
   4  -5   7 211.217 266.637   1 
  -4   5   7 63.3303 277.563   1 
   5   4  -7 117.644 353.827   5 
  -5  -4  -7-276.843 409.264   2 
   4  -5   7-355.426 346.959   4 
   4  -5  -7 34.8451 133.896   5 
  -5  -4   7 51.5771 349.782   1 
  -5  -4   7 28.3862 265.819   4 
  -4   5  -9 1351.35 348.131   7 
   5   4   9 1104.56 475.264   6 
  -5  -4   9 1529.19 393.484   8 
   4  -5   9 1334.03 320.364   8 
  -4   5   9 930.871 486.304   1 
  -5  -4  -9 1129.55 521.968   2 
   4  -5   9 1243.48 531.855   4 
   5   4   9 1351.26 364.186   3 
  -5  -4   9 752.796 478.921   1 
   5   4  -9 1596.91 572.919   5 
   5   4  -9 1238.38 362.703   2 
   4  -5  -9 1039.25 624.695   2 
  -4   5  -9 1281.35 489.207   5 
  -5  -4   9 866.230 486.658   4 
   4  -5   9 1985.45 506.841   1 
   5   4  11 725.749 438.170   6 
  -5  -4 -11 538.623 445.598   7 
  -4   5 -11 562.471 287.578   7 
  -4   5 -11 1417.69 512.351   5 
   4  -5 -11 967.961 575.718   2 
   4  -5  11 756.362 456.580   1 
  -4   5  11 196.591 358.963   1 
   4  -5  11 428.843 449.608   4 
   5   4 -11 141.835 297.334   2 
   5   4  11 903.880 323.419   3 
  -5  -4  11 805.511 459.657   4 
  -5  -4  11 761.061 533.996   1 
   5   4 -11 231.058 371.271   5 
  -5  -4 -13 849.142 487.913   7 
   5   4  13-18.8634 412.203   6 
   5   4  13-16.6832 557.327   1 
   4  -5  13 150.385 308.880   1 
   5   4 -13 1103.90 522.660   5 
  -5  -4  13 382.249 388.273   4 
   4  -5 -13 523.788 557.649   2 
   4  -5  13 406.493 454.637   4 
  -4   5 -13-92.2566 433.928   5 
  -4   5  13 775.434 514.551   1 
  -5  -4  13 37.6043 462.169   1 
   5   4  15 4634.92 997.261   6 
  -5  -4 -15 5065.82 1010.83   7 
   4  -5  15 5327.22 1092.27   4 
  -5  -4  15 5888.92 1185.63   1 
   5   4  15 4052.84 1082.16   1 
   5   4 -15 4501.00 986.227   5 
  -4   5 -15 4701.07 1016.10   5 
  -5  -4  15 5679.58 1149.08   4 
   4  -5  15 5454.47 1090.21   1 
  -4   5  15 4157.45 1039.50   1 
  -4   5  15 5417.88 1088.44   3 
   4  -5 -15 3995.09 1049.38   2 
  -4   5 -15 5451.07 518.669  40 
  -5  -4 -15 5224.16 500.336  40 
   5   4 -15 4861.39 498.315  40 
   4  -5 -15 5180.28 504.454  40 
  -5  -4 -15 4778.63 533.112  35 
  -4   5 -15 4425.11 503.242  35 
   5   4 -15 5162.35 533.124  35 
   4  -5 -15 4579.14 535.810  35 
  -4   5 -15 4467.96 513.491  10 
   5   4 -15 4469.52 504.923  13 
   4  -5 -15 4756.86 530.814  13 
   5   4 -15 5244.58 558.175  10 
  -4   5 -15 4663.10 453.194  12 
   4  -5 -15 5764.56 566.903  26 
  -5  -4 -15 4726.21 485.614  26 
  -4   5 -15 5244.50 530.484  19 
  -4   5  15 5212.86 499.763  21 
   5   4 -15 5226.43 550.513  19 
  -5  -4  15 4412.60 448.489  20 
  -5  -4 -15 4894.33 531.642  13 
  -4   5  15 4902.50 476.704  15 
  -5  -4 -17-808.561 546.783   7 
   5   4  17 490.026 542.573   6 
  -4   5 -17-99.6722 361.301   5 
   4  -5 -17-4.85716 484.000   2 
  -5  -4  17 579.269 517.715   4 
  -4   5  17-1403.90 682.164   3 
  -5  -4  17-120.907 537.926   1 
  -4   5  17-200.854 626.539   1 
   4  -5  17-1057.37 578.119   4 
   4  -5  17-1096.25 696.942   1 
   5   4  17 400.304 556.339   1 
   5   4 -17-160.617 282.687  40 
   4  -5 -17 40.9769 284.765  40 
  -5  -4 -17 32.0433 265.714  40 
  -4   5 -17-104.027 273.584  40 
   5   4 -17 12.8952 262.981  35 
  -4   5 -17-42.7359 294.684  35 
   4  -5 -17-243.983 346.502  35 
  -5  -4 -17-98.7295 295.230  35 
  -4   5 -17-24.9768 251.883  12 
   5   4 -17 76.1404 308.611  10 
   5   4 -17 39.1577 287.843  13 
   4  -5 -17 120.435 323.790  13 
   4  -5 -17 17.6609 272.982  26 
  -4   5  17-191.284 235.579  27 
  -5  -4 -17-51.7532 234.265  26 
   4  -5 -17-276.214 279.776  19 
  -5  -4  17-513.875 310.145  20 
  -4   5  17 214.430 299.226  21 
   5   4 -17-106.079 319.413  19 
   5   4  17 32.3438 246.668  21 
  -4   5 -17-190.380 293.915  13 
  -4   5  17 290.437 297.670  15 
  -5  -4 -17 28.8051 310.762  13 
   4  -5  19-27.4698 116.829   1 
   4  -5  19 703.940 606.315   4 
  -5  -4  19 2323.53 888.026   4 
  -5  -4  19 1437.47 795.806   1 
   4  -5 -19 632.926 341.337  40 
   5   4 -19 658.081 339.832  40 
  -5  -4 -19 580.619 327.872  40 
  -4   5 -19 259.185 318.328  40 
   4  -5 -19 1085.26 417.023  35 
  -5  -4 -19 642.094 372.948  35 
   5   4 -19 846.176 360.183  35 
  -4   5 -19 267.439 360.552  35 
   4  -5 -19 825.583 415.644  13 
   5   4 -19 785.493 372.323  10 
  -4   5 -19 523.460 294.294  12 
   5   4 -19 128.632 305.579  13 
  -5  -4 -19 487.730 275.902  26 
  -5  -4  19 243.080 283.746  27 
   4  -5 -19 20.4845 283.016  26 
  -5  -4  19 636.947 299.238  20 
  -4   5  19 532.469 346.125  21 
   5   4  19 329.417 266.219  21 
   5   4 -19 318.311 339.179  19 
   4  -5 -19 666.079 331.716  19 
  -4   5  19 966.147 341.943  15 
  -5  -4 -19 600.454 360.582  13 
  -4   5 -19 738.018 329.479  13 
  -4   5 -21-306.370 390.462  40 
  -5  -4 -21-266.101 340.614  40 
   4  -5 -21-275.153 355.738  40 
   5   4 -21 60.7038 319.045  40 
   4  -5 -21-227.347 372.895  35 
   5   4 -21-222.325 370.334  35 
  -4   5 -21 218.695 326.007  35 
  -5  -4 -21-271.374 359.997  35 
  -4   5 -21-26.4029 264.729  12 
   5   4 -21 826.525 414.168  10 
  -5  -4 -21-173.791 308.898  12 
   5   4 -21-177.607 339.069  13 
   4  -5 -21-28.5436 360.215  13 
   4  -5 -21-635.217 368.489  26 
  -5  -4 -21-143.635 293.133  26 
  -5  -4  21-214.469 312.012  27 
   5   4  21-181.794 331.092  22 
  -4   5  21-195.757 370.124  21 
   5   4  21-260.544 300.492  21 
   5   4 -21-76.3685 377.917  19 
  -4   5  21 1.74012 308.696  15 
  -4   5 -23-58.3363 318.514  40 
   5   4 -23 69.7417 311.218  40 
  -5  -4 -23 325.384 329.536  40 
   5   4 -23-355.452 340.630  35 
   4  -5 -23 195.601 407.553  35 
  -5  -4 -23 616.235 397.538  35 
  -4   5  23 433.837 280.082  32 
  -4   5 -23 336.090 387.892  35 
  -5  -4 -23-80.4007 288.760  12 
  -4   5 -23 222.649 253.561  12 
   4  -5 -23 207.707 343.665  13 
   4  -5 -23 705.438 303.464  26 
  -5  -4  23 379.348 295.746  27 
  -4   5  23 211.239 301.683  22 
  -4   5  23 369.674 362.954  21 
   5   4  23 352.235 291.537  21 
   5   4  23 242.773 287.388  22 
   5   4 -23 196.115 388.982  19 
  -5  -4  23 154.749 322.670  15 
  -4   5  23 498.433 354.683  15 
   5   4 -23 520.221 358.751  13 
  -4   5 -25 92.6305 288.831  40 
   5   4 -25 259.939 298.055  40 
  -5  -4 -25 328.965 262.147  12 
  -4   5 -25 363.269 232.105  12 
   5   4  25-37.6740 260.123  32 
   4  -5 -25-194.174 328.217  35 
   5   4 -25 266.403 309.194  35 
  -4   5  25 705.058 278.408  32 
  -4   5  25 18.7058 298.161  21 
   4  -5  25 20.1537 260.842  21 
  -4   5  25-85.0797 257.386  22 
  -5  -4  25-202.532 318.770  21 
   5   4  25-50.2075 276.431  22 
  -5  -4  25 266.908 278.697  15 
  -4   5  25 154.409 287.914  15 
   5   4 -25-62.0744 303.059  13 
   4  -5 -25 489.975 315.598  13 
  -4   5 -27 790.691 284.214  40 
  -5  -4 -27 340.306 200.823  12 
   4  -5  27 323.823 187.998  22 
   5   4  27 1097.87 309.778  22 
  -5  -4  27 582.221 245.925  22 
  -4   5  27 411.115 246.584  22 
  -5  -4  27 500.962 247.944  21 
  -4   5  27 817.410 233.083  15 
  -5  -4  27 556.240 244.697  15 
   5   4  27 719.748 245.213  32 
   5   4  27 709.815 252.870  34 
   4  -5 -27 636.176 310.664  35 
  -5  -5   0 729928. 6198.03   8 
   5  -5   0 701184. 4766.41   6 
  -5   5   0 739645. 6393.40   7 
  -5   5   0 709154. 6052.89   5 
  -5  -5   0 699019. 5606.07   7 
   5   5   0 702687. 7601.53   6 
   5  -5   0 681471. 7157.28   2 
  -5   5   0 714384. 5634.51   3 
  -5  -5   2 378492. 4000.20   7 
   5   5   2 403721. 5456.58   6 
   5   5  -2 395278. 5786.28   6 
  -5  -5   2 387745. 4648.14   8 
  -5  -5  -2 376979. 4622.03   7 
  -5  -5  -2 398265. 4376.70   8 
  -5   5  -2 384061. 4769.27   5 
  -5   5  -2 383822. 4440.28   7 
   5  -5  -2 367328. 5310.13   2 
  -5   5  -2 403437. 4230.93   3 
   5   5   2 392396. 4874.51   3 
  -5   5   2 377119. 3953.93   1 
  -5  -5   2 403921. 6772.48   1 
   5   5  -4 19231.6 1345.07   6 
  -5   5  -4 20935.4 1248.25   5 
  -5  -5   4 21056.7 1151.13   8 
  -5   5  -4 20956.5 1049.91   7 
  -5  -5  -4 19099.5 963.765   8 
  -5  -5   4 19414.4 834.568   7 
   5   5   4 20191.3 1204.69   6 
   5  -5  -4 20866.9 1390.01   2 
   5   5  -4 18037.4 520.521   2 
  -5  -5   4 22893.8 1544.63   1 
   5   5   4 20542.3 1099.28   3 
  -5  -5  -4 21373.0 1213.81   2 
  -5   5   4 19919.2 1036.90   1 
  -5  -5   6 776.225 287.960   8 
   5   5  -6 625.996 385.891   6 
  -5  -5  -6 621.219 215.632   8 
   5   5   6 492.448 328.371   6 
  -5   5  -6 491.729 273.775   7 
   5  -5  -6 426.685 506.533   2 
  -5   5  -6 240.342 293.134   5 
  -5  -5   6 586.724 308.389   4 
  -5   5   6 519.501 256.961   1 
  -5  -5   6 651.064 402.877   1 
   5   5  -6 432.177 171.027   2 
   5  -5   6 555.264 243.895   1 
   5   5   6 395.555 234.090   3 
  -5  -5  -6 214.012 299.585   2 
   5   5  -6 441.122 374.774   5 
   5   5   8 28435.1 1641.94   6 
  -5   5  -8 26235.9 1656.17   5 
  -5  -5  -8 26301.3 931.232   8 
  -5   5  -8 28168.2 1367.45   7 
  -5  -5   8 26224.1 1421.26   8 
   5   5   8 28041.5 1405.38   3 
   5  -5   8 28131.9 1608.54   4 
  -5   5   8 29050.2 1666.06   1 
  -5  -5  -8 27238.8 1751.69   2 
   5   5  -8 28435.8 1810.88   5 
  -5  -5   8 26836.6 1630.36   4 
   5  -5  -8 26042.3 1839.36   2 
   5  -5   8 28309.6 1484.03   1 
  -5  -5   8 28349.2 1787.57   1 
   5  -5  -8 27020.8 1110.69   5 
   5   5  -8 26382.8 1127.48   2 
  -5  -5  10 26497.7 1463.10   8 
   5   5  10 21182.5 1557.18   6 
  -5   5 -10 24982.5 1745.83   5 
  -5   5 -10 27625.5 1449.52   7 
   5   5 -10 27428.2 1919.81   5 
   5   5  10 26737.9 1467.78   3 
   5  -5  10 27107.5 1780.82   4 
  -5   5  10 25639.1 1776.22   1 
  -5  -5  10 29136.2 1901.67   4 
   5  -5  10 27119.8 1681.38   1 
   5  -5 -10 25536.8 2059.01   2 
  -5  -5 -10 27735.3 1992.57   2 
   5   5 -10 24102.5 1285.44   2 
  -5  -5  10 27654.4 1950.90   1 
   5   5  12 8113.78 1085.99   6 
  -5  -5 -12 8209.03 1174.36   7 
  -5   5 -12 8615.03 1171.07   5 
   5  -5 -12 8644.44 1317.22   2 
   5   5  12 8168.45 1315.70   1 
  -5  -5  12 8201.20 1173.45   4 
   5  -5  12 9187.46 1203.07   4 
  -5   5  12 7575.24 1148.15   1 
   5   5 -12 8550.87 1245.22   5 
   5  -5  12 8404.93 1085.26   1 
  -5  -5  12 8095.82 1225.99   1 
  -5   5 -14 12294.1 1487.65   5 
   5   5  14 14050.0 1579.10   6 
  -5  -5 -14 13030.7 1575.47   7 
   5   5  14 12135.1 1698.32   1 
   5   5 -14 12179.6 1531.53   5 
   5  -5  14 13178.3 1526.03   1 
  -5   5  14 11149.0 1539.42   1 
  -5  -5  14 12658.7 1580.30   4 
  -5  -5  14 14374.8 1757.42   1 
   5  -5 -14 13435.3 1798.06   2 
   5  -5  14 14132.7 1601.60   4 
   5   5  16 2071.76 790.102   6 
  -5  -5 -16 1514.06 669.898   7 
  -5   5 -16 1311.65 637.567   5 
   5  -5  16 782.704 598.715   4 
  -5  -5  16 1293.22 755.783   4 
   5  -5  16 2140.25 778.591   1 
   5  -5 -16 1475.81 786.252   2 
  -5   5  16-919.590 698.165   1 
  -5  -5  16 1020.26 674.320   1 
   5   5 -16 2136.46 793.915   5 
   5   5  16 571.738 582.799   1 
  -5   5  16 140.749 457.946   3 
  -5  -5 -16 1381.38 335.873  40 
   5  -5 -16 1203.19 329.268  40 
  -5   5 -16 1365.58 322.647  40 
   5   5 -16 1221.13 352.318  40 
   5   5 -16 1063.53 324.320  35 
  -5  -5 -16 1351.45 370.380  35 
  -5   5 -16 800.369 326.262  35 
   5  -5 -16 1068.67 367.118  35 
   5  -5 -16 1256.04 394.679  13 
   5   5 -16 1145.26 383.506  10 
  -5   5 -16 1186.74 299.929  12 
   5   5 -16 1619.80 373.300  13 
   5  -5 -16 1011.27 330.346  26 
  -5  -5 -16 1784.12 339.603  26 
  -5   5  16 1345.90 311.320  27 
  -5   5  16 1648.18 367.262  21 
  -5  -5  16 1130.01 314.606  20 
   5  -5 -16 1403.19 332.891  19 
   5   5  16 1354.02 331.405  21 
   5   5 -16 1310.20 371.882  19 
  -5  -5 -16 1369.08 339.761  13 
  -5   5  16 1106.40 315.516  15 
  -5   5 -16 1361.62 377.567  13 
   5   5  18-617.662 575.547   6 
  -5  -5 -18-521.153 554.917   7 
   5  -5 -18-547.582 655.835   2 
   5  -5  18-615.144 570.463   1 
  -5   5  18 348.609 491.667   3 
  -5  -5  18 916.913 634.180   4 
  -5   5  18-1092.09 805.308   1 
  -5  -5  18-303.944 537.649   1 
   5   5  18 697.969 586.253   1 
   5  -5  18 617.035 473.488   4 
   5   5 -18 256.307 278.864  40 
   5  -5 -18 207.210 297.732  40 
  -5  -5 -18 87.0977 282.339  40 
  -5   5 -18-19.0387 289.606  40 
   5   5 -18-322.568 355.867  35 
   5  -5 -18 502.836 364.788  35 
  -5   5 -18 170.097 301.980  35 
  -5  -5 -18-202.446 369.600  35 
   5   5 -18 51.0368 357.345  10 
   5   5 -18 146.851 300.718  13 
  -5   5 -18 99.4234 274.990  12 
   5  -5 -18 298.855 352.921  13 
  -5   5  18-90.6895 261.616  27 
  -5  -5 -18 186.068 267.801  26 
   5  -5 -18 218.177 296.347  26 
  -5   5  18-163.924 338.372  21 
   5   5  18 248.715 278.131  21 
   5  -5 -18 470.879 305.649  19 
  -5  -5  18-145.997 259.525  20 
   5   5 -18-142.471 341.590  19 
  -5  -5 -18 68.0118 326.358  13 
  -5   5 -18 128.210 314.754  13 
  -5   5  18-65.2168 313.681  15 
   5   5 -20 1095.39 403.092  40 
  -5   5 -20 601.998 354.023  40 
  -5  -5 -20 706.393 391.675  40 
   5  -5 -20 652.237 355.569  40 
   5   5 -20 364.632 329.521  35 
  -5   5 -20 839.213 404.854  35 
  -5  -5 -20 509.380 444.245  35 
   5  -5 -20 651.953 419.905  35 
   5  -5 -20 1291.39 442.762  13 
  -5  -5 -20 585.050 324.003  12 
   5   5 -20 690.455 409.177  10 
   5   5 -20 327.061 344.560  13 
  -5   5 -20 765.324 334.738  12 
  -5  -5  20 134.413 341.678  27 
  -5  -5 -20 571.886 302.985  26 
   5  -5 -20 670.345 346.165  26 
   5  -5 -20 685.465 320.041  19 
  -5  -5  20 485.342 285.466  20 
   5   5 -20 632.918 383.295  19 
   5   5  20 570.300 304.055  22 
   5   5  20 612.056 326.593  21 
  -5   5  20 669.933 387.668  21 
  -5  -5 -20 1054.76 446.651  13 
  -5   5  20 733.751 335.002  15 
  -5   5 -22 1637.58 436.103  40 
   5   5 -22 1223.44 411.048  40 
   5  -5 -22 1299.54 431.585  40 
  -5  -5 -22 900.776 390.286  40 
  -5   5 -22 612.917 387.666  35 
   5   5 -22 870.249 399.390  35 
   5  -5 -22 1463.14 490.530  35 
  -5  -5 -22 1018.91 446.607  35 
  -5  -5 -22 666.709 329.005  12 
  -5   5 -22 1048.58 327.968  12 
   5  -5 -22 1072.22 426.868  13 
   5   5 -22 255.593 314.631  13 
   5  -5 -22 843.618 360.563  26 
  -5  -5  22 1328.99 375.904  27 
   5   5  22 1186.87 375.445  22 
   5   5  22 1315.78 365.166  21 
  -5   5  22 1567.74 449.747  21 
   5   5 -22 1031.26 430.558  19 
  -5   5  22 1195.89 380.668  22 
  -5  -5  22 1410.95 411.650  15 
  -5   5  22 1190.24 374.428  15 
   5   5 -24 782.402 369.229  40 
  -5   5 -24 886.962 349.401  40 
  -5   5  24 891.302 281.851  32 
   5   5  24 648.456 330.753  32 
   5   5 -24 855.622 329.360  35 
   5  -5 -24 695.015 423.767  35 
  -5  -5 -24 124.406 374.550  35 
  -5   5 -24 803.262 292.354  12 
  -5  -5 -24 690.544 308.192  12 
  -5  -5  24 546.814 304.721  27 
   5  -5 -24 986.259 295.771  26 
  -5   5  24 646.532 317.831  22 
  -5   5  24 973.757 408.538  21 
  -5  -5  24 725.801 366.039  21 
   5  -5  24 620.418 311.749  21 
   5   5  24 790.672 348.237  21 
   5   5  24 843.536 359.714  22 
  -5  -5  24 866.671 353.432  15 
   5   5 -24 431.717 335.858  13 
  -5   5  24 872.566 357.200  15 
   5  -5 -24 742.802 385.328  13 
  -5   5 -26 414.448 284.027  40 
   5   5 -26 108.276 273.906  40 
  -5  -5 -26 1403.95 318.680  12 
   5   5  26 1119.23 312.044  22 
  -5   5  26 634.555 266.833  22 
   5  -5  26 830.588 262.744  22 
  -5  -5  26 808.212 302.673  21 
   5  -5  26 648.377 227.949  21 
   5  -5 -26 602.683 352.527  13 
  -5   5  26 758.694 286.464  15 
  -5  -5  26 1007.01 310.984  15 
   5   5  26 1206.77 329.911  32 
   5   5 -26 450.145 248.901  35 
   5  -5 -26 846.598 373.594  35 
  -5  -6   1 2127.38 440.027   8 
  -5  -6  -1 1332.81 323.542   7 
  -5  -6   1 1700.51 309.455   7 
   5   6   1 2433.97 637.475   6 
  -5  -6  -1 1821.92 406.111   8 
   6  -5  -1 2086.67 422.323   6 
  -6   5  -1 2134.93 465.113   7 
   6  -5   1 2189.55 343.502   6 
  -6   5  -1 1741.46 419.283   5 
   5   6  -1 931.045 432.618   6 
  -6   5   1 1785.81 448.368   7 
   5   6   1 1848.54 464.596   3 
  -6   5  -1 1686.11 332.019   3 
  -6   5   1 1918.50 453.355   1 
   6  -5  -1 1972.90 547.987   2 
  -6   5  -3 3847.66 531.814   7 
  -5  -6   3 3810.93 560.207   8 
  -6   5  -3 3502.81 589.665   5 
   5   6   3 3908.76 607.744   6 
   5   6  -3 3610.73 666.309   6 
   6  -5  -3 3634.76 303.619   6 
  -5  -6   3 3474.16 415.700   7 
  -5  -6  -3 3545.85 477.045   8 
  -5  -6  -3 3881.89 519.455   2 
  -5  -6   3 3714.43 752.098   1 
   5   6   3 3933.54 554.385   3 
  -6   5  -3 4102.05 481.448   3 
   6  -5  -3 3533.66 670.633   2 
  -6   5   3 3748.27 508.956   1 
  -5  -6  -5 11701.8 787.620   8 
  -5  -6   5 11226.5 906.894   8 
   5   6   5 12676.8 1029.49   6 
   5   6  -5 10315.1 1093.75   6 
  -6   5  -5 10828.4 851.157   7 
  -6   5  -5 11808.4 1044.02   5 
  -6   5   5 11132.5 894.709   1 
   6  -5  -5 10545.9 1120.43   2 
   5   6   5 11711.5 900.177   3 
  -5  -6   5 12067.3 1200.93   1 
  -5  -6  -5 11211.4 975.377   2 
   5   6   7 9411.82 938.030   6 
  -5  -6   7 9641.27 892.829   8 
  -5  -6  -7 9467.88 684.943   8 
  -6   5  -7 8828.83 811.715   7 
  -6   5  -7 8718.25 979.597   5 
  -5  -6   7 8154.63 913.298   4 
  -6   5   7 8097.79 878.839   1 
   5   6  -7 7751.63 979.673   5 
   5   6   7 9637.22 874.740   3 
   6  -5   7 8770.15 801.250   1 
  -5  -6   7 8831.43 1061.62   1 
   6  -5  -7 7561.97 1065.02   2 
  -5  -6  -7 8592.63 986.605   2 
   6  -5   7 8289.67 845.210   4 
  -5  -6   9 11526.4 1012.29   8 
  -6   5  -9 11246.4 1188.07   5 
  -6   5  -9 11851.3 996.013   7 
   5   6   9 11439.9 1128.22   6 
  -5  -6  -9 11981.8 1278.31   2 
   6  -5   9 10474.6 1055.26   4 
   6  -5  -9 10435.4 1329.66   2 
   5   6   9 12045.1 1023.80   3 
   5   6  -9 11951.7 1281.13   5 
  -5  -6   9 12319.1 1243.44   4 
  -6   5   9 9382.28 1084.09   1 
  -5  -6   9 10023.4 1211.94   1 
   6  -5   9 10741.9 1039.94   1 
   6  -5  -9 10714.9 803.773   5 
  -6   5 -11 3657.81 640.859   7 
  -5  -6  11 5111.51 708.378   8 
   5   6  11 4245.87 814.990   6 
  -6   5 -11 4143.52 819.286   5 
  -6   5  11 5502.75 964.840   1 
  -5  -6 -11 4838.06 973.111   2 
   6  -5 -11 4107.66 977.262   2 
  -5  -6  11 4692.14 879.259   4 
  -5  -6  11 5683.37 1093.60   1 
   6  -5  11 4597.99 791.020   1 
   5   6  11 5256.80 737.456   3 
   5   6 -11 5745.89 1010.67   5 
   6  -5  11 4992.15 837.959   4 
  -5  -6 -13-175.028 501.574   7 
   5   6  13 553.298 402.257   6 
   6  -5 -13-328.549 591.672   2 
  -5  -6  13 238.906 416.168   4 
  -6   5  13-262.836 517.762   1 
   6  -5  13 26.0933 291.490   1 
   5   6  13-317.439 671.116   1 
   6  -5  13-101.968 323.087   4 
  -5  -6  13 10.0310 440.089   1 
  -6   5 -13-199.237 479.292   5 
   5   6 -13 473.159 462.317   5 
   5   6  15 1077.57 583.286   6 
  -6   5 -15 2365.32 750.792   5 
  -5  -6 -15 1796.00 686.439   7 
   6  -5  15 1376.32 620.025   1 
   5   6  15 1310.63 721.588   1 
  -5  -6  15-1009.10 705.043   1 
  -5  -6  15 1073.73 581.397   4 
   6  -5 -15 1891.60 799.305   2 
   5   6 -15 271.867 485.145   5 
  -6   5  15 1537.50 742.532   1 
   6  -5  15 2292.85 746.395   4 
   5   6 -15 1756.19 338.717  40 
  -5  -6 -15 2099.05 376.630  40 
  -6   5 -15 1922.00 345.454  40 
   6  -5 -15 1849.49 361.309  40 
   5   6 -15 2137.00 384.648  35 
  -6   5 -15 1356.78 327.316  35 
   6  -5 -15 1632.80 412.600  35 
  -5  -6 -15 2277.02 411.022  35 
  -6   5 -15 1897.08 344.103  12 
   5   6 -15 1804.24 385.481  10 
   5   6 -15 1621.00 368.773  13 
   6  -5 -15 1521.78 362.795  13 
  -5  -6 -15 1781.25 351.316  26 
   6  -5 -15 1108.66 332.973  26 
  -6   5  15 2202.62 354.089  27 
   5   6 -15 2022.29 385.706  19 
  -6   5  15 2481.33 415.437  21 
   5   6  15 1746.48 342.938  21 
   6  -5 -15 1847.69 349.040  19 
  -5  -6 -15 1713.82 385.171  13 
  -6   5 -15 2137.64 419.732  13 
  -6   5  15 1900.05 340.033  15 
   5   6  17-839.120 602.931   6 
  -5  -6 -17 1023.36 628.566   7 
   6  -5 -17-215.896 595.393   2 
  -6   5  17 1751.21 786.510   1 
   6  -5  17-102.422 377.297   4 
  -5  -6  17 582.854 543.382   4 
  -6   5  17 107.623 378.989   3 
  -5  -6  17-91.8240 443.298   1 
   5   6  17 1564.51 854.775   1 
   6  -5  17 458.365 384.433   1 
   5   6 -17 704.503 554.762   5 
  -5  -6 -17 749.625 322.034  40 
  -6   5 -17 676.591 293.374  40 
   5   6 -17 1047.84 331.554  40 
   6  -5 -17 637.556 314.746  40 
  -6   5 -17 365.505 349.056  35 
   6  -5 -17 281.193 320.682  35 
   5   6 -17 495.972 293.437  35 
  -5  -6 -17 436.454 303.261  35 
   5   6 -17 601.207 306.134  13 
   6  -5 -17 754.365 380.671  13 
   5   6 -17 307.951 331.065  10 
  -6   5 -17 867.962 306.456  12 
  -6   5  17 594.018 263.169  27 
  -5  -6 -17 537.974 299.311  26 
   6  -5 -17 309.429 301.959  26 
   6  -5 -17 643.947 272.830  19 
   5   6  17 541.517 303.720  21 
   5   6 -17 339.837 318.808  19 
  -5  -6  17 637.368 301.164  20 
  -6   5  17 443.003 284.976  21 
  -5  -6 -17 834.612 373.788  13 
  -6   5  17 509.056 272.329  15 
  -5  -6 -19 974.838 379.184  40 
   5   6 -19 722.276 345.381  40 
   6  -5 -19 667.156 342.132  40 
  -6   5 -19 455.172 299.426  40 
  -5  -6 -19 729.581 376.551  35 
  -6   5 -19 1193.98 447.067  35 
   5   6 -19 542.413 325.086  35 
   6  -5 -19 432.372 393.868  35 
   5   6 -19 880.222 371.997  13 
   5   6 -19 475.888 370.664  10 
   6  -5 -19 869.173 378.569  13 
  -6   5 -19 707.400 321.205  12 
   6  -5 -19 1031.62 379.288  26 
  -5  -6 -19 766.981 312.059  26 
   5   6 -19 307.123 343.513  19 
  -5  -6  19 835.588 318.582  20 
  -6   5  19 897.432 359.343  21 
   5   6  19 591.604 288.229  21 
   6  -5 -19 509.965 306.944  19 
   5   6  19 846.544 350.442  22 
  -5  -6 -19 818.863 412.545  13 
  -6   5  19 850.465 371.305  15 
  -5  -6 -21 1200.45 422.572  40 
  -6   5 -21 577.332 326.472  40 
   6  -5 -21 882.067 370.194  40 
   5   6 -21 519.118 346.523  40 
   6  -5 -21 796.217 482.277  35 
   5   6 -21 673.316 350.113  35 
  -6   5 -21 689.034 427.085  35 
  -5  -6 -21 571.900 367.679  35 
   5   6 -21 371.848 317.357  13 
   5   6 -21 884.364 422.078  10 
   6  -5 -21 740.537 380.471  13 
  -6   5 -21 598.297 321.600  12 
  -5  -6 -21 466.145 290.605  12 
  -5  -6  21 280.308 327.224  27 
   6  -5 -21 274.420 303.294  26 
  -5  -6 -21 669.006 292.242  26 
   5   6  21 479.296 319.535  21 
   5   6  21 978.176 365.759  22 
  -5  -6  21 789.875 334.050  20 
   5   6 -21 982.537 432.957  19 
   6  -5 -21 438.908 324.755  19 
  -6   5  21 509.025 344.109  21 
  -6   5  21 316.382 297.328  15 
  -6   5 -23 168.907 342.862  40 
   5   6 -23-68.6738 328.580  40 
  -5  -6 -23-137.954 364.852  35 
   6  -5 -23 557.057 442.707  35 
  -6   5  23-75.3847 228.103  32 
   5   6 -23-92.2372 273.907  35 
   5   6  23-184.821 292.092  32 
  -5  -6 -23-340.515 323.305  12 
  -6   5 -23-147.506 324.472  12 
   6  -5 -23 62.4021 345.586  13 
  -5  -6  23-115.650 308.837  27 
   6  -5 -23 120.191 250.901  26 
  -6   5  23 196.576 382.532  21 
   5   6 -23 278.853 386.512  19 
   5   6  23 84.0437 274.232  21 
  -6   5  23-293.241 309.163  22 
   5   6  23-63.0334 317.570  22 
  -5  -6  23-26.5390 305.344  15 
  -6   5  23-262.940 314.805  15 
   5   6 -23-173.434 333.843  13 
   5   6 -25-130.137 296.194  40 
  -6   5 -25-140.024 248.446  40 
   6  -5 -25-484.537 399.103  35 
   5   6  25 264.857 310.913  32 
   5   6 -25-286.143 273.012  35 
  -6   5 -25 638.090 274.717  12 
  -5  -6 -25 181.647 253.671  12 
  -5  -6  25-253.945 241.178  27 
  -6   5  25-89.5864 250.785  22 
   6  -5  25-166.016 228.869  22 
  -5  -6  25-448.187 348.058  21 
   6  -5  25 320.880 234.362  21 
  -6   5  25 32.9237 281.783  21 
   5   6  25 200.163 268.564  22 
  -6   5  25 123.960 266.317  15 
   6  -5 -25 241.543 332.925  13 
  -5  -6  25-170.915 266.307  15 
   5   6 -27-369.214 256.498  40 
  -5  -6 -27-543.740 285.504  12 
  -6   5  27-392.935 232.854  22 
  -5  -6  27 55.6350 206.422  21 
   5   6  27 333.945 298.778  22 
  -5  -6  27 78.3798 204.559  22 
  -6   5  27 555.900 235.021  15 
  -5  -6  27-7.52513 246.792  15 
   5   6  27 2.54068 219.992  32 
   6  -5 -27-335.310 325.648  35 
   5   6  27-481.706 239.937  34 
  -4  -6   0 88015.7 2243.33   8 
  -6   4   0 83648.5 2278.13   7 
   6  -4   0 83900.7 2013.00   6 
  -4  -6   0 83524.0 1892.00   7 
  -6   4   0 84233.3 2240.26   5 
   4   6   0 89396.3 2591.53   6 
   4   6   0 82462.7 2444.86   3 
  -6   4  -2 33556.3 1467.77   5 
   6  -4   2 34839.7 1314.26   6 
   4   6   2 37929.1 1714.78   6 
  -4  -6   2 36367.0 1500.52   8 
   6  -4  -2 36598.7 1381.75   6 
  -6   4  -2 34622.1 1421.88   7 
  -6   4   2 35541.3 1567.96   7 
   4   6  -2 34637.4 1636.38   6 
  -4  -6  -2 36793.8 1396.15   8 
  -4  -6   2 35324.2 1079.81   7 
   4   6   2 37446.8 1567.49   3 
   6  -4  -2 33895.2 1781.88   2 
  -4  -6   2 38133.9 2032.02   1 
  -6   4  -2 35239.7 1094.04   3 
  -6   4   2 34855.0 1465.81   1 
  -4  -6  -2 34427.3 1267.65   2 
  -4  -6   4 1805.33 162.474   7 
   6  -4  -4 2233.63 307.706   6 
   4   6  -4 2310.97 538.765   6 
  -4  -6   4 2026.14 417.650   8 
  -6   4  -4 2222.56 470.192   5 
  -4  -6  -4 1723.31 336.878   8 
  -6   4  -4 2550.68 448.358   7 
   4   6   4 2464.59 465.471   6 
   6  -4  -4 2302.43 579.946   2 
  -6   4   4 1997.98 411.818   1 
  -4  -6  -4 1714.96 404.943   2 
   4   6   4 1868.01 412.890   3 
  -4  -6   4 2410.74 563.313   1 
   4   6  -6 1568.78 546.572   6 
  -4  -6  -6 1093.97 284.516   8 
  -4  -6   6 989.383 324.834   8 
  -6   4  -6 1495.02 391.087   7 
   4   6   6 1390.51 420.836   6 
   4   6  -6 816.784 408.449   5 
  -6   4  -6 1254.49 450.510   5 
  -4  -6  -6 1309.08 389.263   2 
   6  -4   6 1312.13 331.449   4 
   4   6   6 1754.01 420.284   3 
  -6   4   6 1001.09 372.468   1 
   6  -4  -6 677.370 437.048   2 
  -4  -6   6 1462.60 476.074   1 
  -4  -6  -8 195.147 159.792   8 
  -6   4  -8-107.238 316.149   7 
  -4  -6   8-160.019 307.516   8 
   4   6   8 255.530 303.286   6 
  -4  -6  -8 77.8354 445.761   2 
   4   6   8 108.769 313.392   3 
  -6   4  -8 301.104 383.430   5 
   4   6  -8-35.8967 340.454   5 
   6  -4   8-68.0264 238.696   4 
  -4  -6   8-14.1773 345.492   4 
   6  -4   8 217.540 278.219   1 
  -4  -6   8 24.1057 332.822   1 
  -6   4   8 100.304 378.890   1 
   6  -4  -8 74.9132 428.185   2 
  -6   4 -10 337.629 297.689   7 
  -4  -6  10 537.541 278.714   8 
   4   6  10 158.090 320.102   6 
   6  -4 -10 406.908 194.235   5 
  -4  -6  10 910.106 549.609   4 
   4   6  10 360.488 320.776   3 
   6  -4  10 482.933 396.707   1 
   4   6 -10 250.033 464.807   5 
   6  -4 -10 969.962 564.463   2 
  -4  -6  10 381.398 388.969   1 
  -6   4 -10 113.201 371.260   5 
  -6   4  10 433.054 435.532   1 
  -4  -6 -10-266.844 573.494   2 
   6  -4  10 222.091 323.194   4 
  -6   4 -12 167.562 272.666   7 
   4   6  12-151.287 360.996   6 
  -6   4  12-278.017 505.810   1 
   4   6 -12 43.7523 376.938   5 
  -4  -6  12 202.963 373.005   4 
  -4  -6  12-107.745 409.985   1 
   6  -4  12 531.632 409.369   1 
  -4  -6 -12-71.8842 525.595   2 
   4   6  12-87.7636 232.866   3 
   4   6  12-643.644 526.923   1 
   6  -4  12 332.625 401.960   4 
  -6   4 -12-60.2628 396.106   5 
   6  -4 -12 80.1486 547.216   2 
  -4  -6 -14 12.7259 467.459   7 
   4   6  14-651.221 487.507   6 
  -6   4 -14-1010.97 500.953   5 
   4   6  14 59.7007 456.127   1 
  -4  -6  14-365.654 573.565   1 
  -6   4  14-288.741 618.949   1 
   6  -4 -14 198.654 620.096   2 
   6  -4  14 789.704 486.628   4 
   6  -4  14-87.3072 280.944   1 
  -4  -6  14 1074.07 610.231   4 
   4   6 -14 16.3063 402.290   5 
  -6   4 -16-81.0283 386.914   5 
  -4  -6 -16 2263.68 802.651   7 
   4   6  16 1381.99 630.044   6 
   6  -4 -16 939.543 819.021   2 
  -4  -6  16 2282.42 873.022   1 
   6  -4  16 2817.35 903.800   1 
  -6   4  16 1817.21 785.428   1 
   6  -4  16 728.214 576.884   4 
   4   6  16 1598.47 972.670   1 
  -4  -6  16 1371.53 554.883   4 
   4   6 -16 891.141 669.990   5 
   6  -4 -16 1687.50 357.679  40 
  -6   4 -16 2125.64 369.546  40 
   4   6 -16 1996.39 409.507  40 
  -4  -6 -16 1828.85 379.288  40 
   4   6 -16 1381.74 374.621  35 
   6  -4 -16 1858.39 432.014  35 
  -6   4 -16 1683.38 386.516  35 
  -4  -6 -16 1707.34 392.860  35 
  -6   4 -16 1771.69 374.707  12 
   6  -4 -16 1769.10 428.122  13 
   4   6 -16 1769.70 346.253  13 
   4   6 -16 1986.20 443.765  10 
  -4  -6 -16 1837.81 425.774  13 
  -6   4  16 1712.66 344.210  27 
   6  -4 -16 1729.17 410.715  26 
  -4  -6 -16 1825.83 348.613  26 
  -4  -6  16 1453.71 330.038  20 
   6  -4 -16 2040.08 393.992  19 
   4   6  16 2199.70 394.897  21 
   4   6 -16 1611.62 402.113  19 
   4   6  16 1525.23 331.619  15 
  -6   4 -16 2101.32 428.768  13 
  -6   4  16 1770.29 380.024  15 
  -4  -6 -18 316.485 506.138   7 
   6  -4  18 945.597 573.920   1 
  -6   4  18 2391.46 1019.93   1 
   4   6  18 865.800 766.711   1 
  -6   4  18 1239.42 673.948   3 
   6  -4 -18 910.248 690.468   2 
  -4  -6  18 874.700 585.325   1 
   6  -4  18 1906.30 695.390   4 
  -4  -6  18 538.841 525.975   4 
   4   6 -18 585.058 347.205  40 
  -6   4 -18-202.669 340.006  40 
  -4  -6 -18 604.848 327.152  40 
   6  -4 -18 270.586 319.189  40 
   6  -4 -18 59.7607 364.714  35 
   4   6 -18 173.210 336.080  35 
  -6   4 -18 726.555 358.078  35 
  -4  -6 -18 236.437 347.426  35 
  -6   4 -18 586.283 289.289  12 
   6  -4 -18 494.234 342.862  13 
   4   6 -18 1058.14 388.075  10 
   4   6 -18 564.981 320.961  13 
  -4  -6 -18 352.969 261.373  26 
  -6   4  18 256.677 281.193  27 
   6  -4 -18 363.941 351.505  26 
  -4  -6  18 349.761 271.389  20 
   6  -4 -18 575.041 344.574  19 
  -6   4  18 256.222 303.126  21 
   4   6 -18 793.639 324.498  19 
   4   6  18 534.214 318.863  21 
  -6   4  18 472.328 287.556  15 
   4   6  18 812.580 326.185  15 
  -4  -6 -18 813.576 387.353  13 
   4   6 -20 55.9616 329.189  40 
  -4  -6 -20 201.589 346.994  40 
   6  -4 -20 206.759 302.624  40 
  -6   4 -20-107.524 304.316  40 
   4   6 -20-163.898 337.529  35 
  -6   4 -20 40.0320 365.356  35 
  -4  -6 -20 501.667 368.645  35 
   6  -4 -20 247.301 408.689  35 
   4   6 -20 476.343 378.849  13 
  -6   4 -20 650.229 348.565  12 
   4   6 -20 188.080 393.388  10 
   6  -4 -20 598.787 427.719  13 
  -4  -6 -20 173.114 273.892  26 
   6  -4 -20 542.766 339.330  26 
  -4  -6  20-71.2476 316.715  27 
  -6   4  20 36.8039 323.385  21 
   4   6 -20 188.982 358.669  19 
  -4  -6  20 758.772 349.316  20 
   4   6  20 124.477 291.030  21 
   6  -4 -20 411.183 351.559  19 
   4   6  20 179.464 300.167  22 
  -4  -6 -20 343.143 371.042  13 
  -6   4  20 291.642 320.949  15 
   4   6  20 578.541 318.882  15 
  -6   4 -22 82.3769 304.500  40 
   6  -4 -22-83.2671 371.510  40 
   4   6 -22-262.231 332.136  40 
  -4  -6 -22-385.819 409.225  35 
   6  -4 -22-35.1436 375.007  35 
  -6   4 -22-102.178 388.442  35 
   4   6 -22-380.781 358.270  35 
   6  -4 -22-180.323 352.133  13 
  -6   4 -22-409.596 338.070  12 
  -4  -6 -22-164.131 339.623  12 
   6  -4 -22-301.909 280.672  26 
  -4  -6  22-134.432 326.873  27 
  -4  -6 -22-34.4991 285.560  26 
  -6   4  22-35.0205 376.932  21 
   4   6  22 48.1312 331.408  21 
   6  -4 -22 530.861 342.107  19 
   4   6 -22-279.580 376.418  19 
   4   6  22-235.917 336.407  22 
  -6   4  22-181.031 312.424  15 
   4   6 -22-208.992 322.139  13 
  -6   4 -24-416.045 300.993  40 
   4   6 -24 210.766 341.436  40 
   4   6  24-63.1043 288.867  32 
  -4  -6 -24-436.991 384.182  35 
   4   6 -24-73.4307 266.001  35 
   6  -4 -24 86.2952 388.905  35 
  -6   4 -24 63.1861 252.146  12 
   6  -4 -24 188.847 349.515  13 
  -4  -6 -24-214.104 298.015  12 
  -4  -6  24-268.924 284.484  27 
  -6   4  24-145.590 276.590  22 
  -6   4  24 365.220 344.543  21 
   4   6  24-0.84260 309.210  22 
   6  -4  24-205.939 268.959  21 
   4   6  24-174.007 312.689  21 
  -6   4  24-241.814 301.454  15 
  -4  -6  24-272.406 353.365  15 
   4   6 -24-307.029 311.543  13 
   4   6 -26 68.0208 298.618  40 
  -6   4 -26 309.377 252.207  40 
  -6   4 -26 29.7364 204.580  12 
  -4  -6 -26 99.4747 247.859  12 
   6  -4  26-356.909 221.152  22 
   6  -4  26 166.781 202.603  21 
  -6   4  26-103.468 230.233  22 
   4   6  26-119.266 272.973  22 
  -4  -6  26 279.120 268.902  21 
  -6   4  26-84.8878 248.677  15 
  -4  -6  26 503.995 295.439  15 
   6  -4 -26 475.236 350.082  13 
   6  -4 -26 544.454 380.067  35 
   4   6  26-17.0140 249.808  32 
  -6   3   1 459.257 349.121   7 
   6  -3   1 471.762 261.976   6 
  -6   3  -1 150.007 274.514   5 
  -3  -6  -1 469.954 302.629   8 
   3   6   1 825.190 389.827   6 
  -6   3  -1 399.759 345.247   7 
   6  -3  -1 1011.04 484.114   6 
  -3  -6   1 636.763 345.220   8 
  -3  -6   1 673.612 202.426   7 
   3   6  -1 995.198 351.841   6 
   6  -3  -1 386.930 353.644   2 
  -6   3   1 636.323 398.885   1 
   3   6  -1 525.514 351.766   3 
  -3  -6  -1 450.883 199.074   2 
   3   6   1 841.408 356.739   3 
  -3  -6   3 11235.0 876.058   8 
   6  -3  -3 11259.7 732.900   6 
  -6   3  -3 11402.6 840.954   7 
  -6   3  -3 10958.1 866.965   5 
  -6   3   3 10916.9 911.670   7 
   3   6   3 10961.1 825.218   6 
  -3  -6  -3 11076.2 755.336   8 
   3   6  -3 12927.4 974.360   6 
  -3  -6   3 9197.14 403.805   7 
   3   6  -3 11608.7 893.108   5 
  -3  -6   3 11990.0 1030.29   1 
  -6   3  -3 10127.1 452.121   3 
   6  -3  -3 11422.2 1030.16   2 
  -3  -6  -3 10823.3 797.908   2 
  -6   3   3 10578.7 861.878   1 
   3   6   3 11075.1 851.328   3 
  -6   3  -5 282.144 261.838   7 
  -3  -6  -5 329.115 186.989   8 
   3   6   5 168.285 213.479   6 
   6  -3  -5 581.412 222.829   6 
  -6   3  -5 333.322 280.600   5 
  -3  -6   5 473.319 280.681   8 
   3   6  -5 369.507 358.645   6 
  -3  -6   5 655.263 345.061   1 
   3   6  -5 595.400 311.971   5 
   6  -3   5 507.206 232.686   4 
  -6   3   5 542.333 310.665   1 
   6  -3  -5 425.769 395.763   2 
  -3  -6  -5 609.393 353.057   2 
   3   6   5 402.933 277.140   3 
  -3  -6  -7 96.2384 146.218   8 
  -6   3  -7 93.7546 262.687   7 
  -3  -6   7 103.869 217.659   8 
   3   6   7 164.876 259.329   6 
   3   6   7 18.1780 234.538   3 
   6  -3  -7-65.1844 395.498   2 
   6  -3   7 23.3312 186.079   4 
  -3  -6   7-69.8152 336.081   4 
  -6   3  -7 120.130 308.598   5 
  -3  -6  -7 79.4793 367.137   2 
  -6   3   7 386.640 316.667   1 
  -3  -6   7 144.047 313.149   1 
   3   6  -7-50.5320 338.567   5 
  -3  -6   9 4096.22 584.233   8 
   3   6   9 3432.29 620.348   6 
  -6   3  -9 3253.67 600.739   7 
  -3  -6  -9 2297.00 602.811   2 
  -3  -6   9 2446.12 659.521   4 
  -6   3   9 4018.29 801.188   1 
   6  -3  -9 4021.48 583.600   5 
   3   6  -9 3331.22 738.196   5 
   6  -3  -9 4084.19 867.067   2 
  -3  -6   9 3127.05 684.524   1 
   3   6   9 3795.90 644.872   3 
   6  -3   9 3262.73 593.214   4 
  -6   3  -9 3739.78 709.085   5 
   6  -3   9 3768.71 694.866   1 
   3   6  11 839.862 342.361   6 
  -6   3 -11 2185.65 577.881   7 
   3   6  11 3044.95 769.629   1 
   3   6 -11 2948.67 752.763   5 
   6  -3  11 3285.59 745.738   1 
  -6   3  11 2681.34 772.632   1 
   6  -3  11 2803.83 652.588   4 
   6  -3 -11 2798.49 522.377   5 
  -6   3 -11 3534.41 695.487   5 
   6  -3 -11 1994.34 728.060   2 
   3   6  11 1918.30 523.867   3 
  -3  -6  11 3307.13 789.364   1 
  -3  -6 -11 3029.05 774.985   2 
  -3  -6  11 3390.85 802.005   4 
  -6   3 -13 902.293 446.334   7 
  -6   3 -13 843.029 476.043   5 
   3   6  13 917.304 471.574   6 
   6  -3  13 647.527 451.230   4 
  -6   3  13 252.406 451.010   1 
   6  -3 -13 1423.64 664.170   2 
   3   6  13 699.033 549.076   1 
  -3  -6  13 1013.91 566.026   1 
   6  -3  13 915.910 517.004   1 
  -3  -6 -13 1400.44 613.899   2 
  -3  -6  13 281.742 539.648   4 
   3   6  13 1249.83 491.485   3 
   3   6 -13 848.034 525.965   5 
  -3  -6 -15 973.885 583.417   7 
   3   6  15 411.869 545.751   6 
  -6   3 -15-331.562 557.465   5 
   3   6 -15 147.926 496.730   5 
  -6   3  15-251.512 607.605   1 
   6  -3  15-754.952 508.125   4 
  -3  -6  15 354.649 482.202   4 
  -3  -6  15 1284.50 599.327   1 
   6  -3  15 239.035 421.517   1 
   6  -3 -15 65.1233 387.553   2 
  -3  -6 -15-1520.02 693.441   2 
   3   6  15 15.9268 513.888   1 
   6  -3 -15-173.562 252.794  40 
  -6   3 -15 56.5454 214.585  40 
  -3  -6 -15-47.3679 254.649  40 
   3   6 -15-249.700 275.554  40 
   6  -3 -15 260.637 300.043  35 
  -3  -6 -15-127.592 250.709  35 
  -6   3 -15 177.202 252.555  35 
   6  -3 -15 89.0645 296.808  13 
  -3  -6 -15 286.927 258.558  13 
   3   6 -15 325.986 268.093  10 
  -6   3 -15 131.915 212.515  12 
  -6   3  15-23.6200 198.441  27 
  -3  -6 -15 221.542 247.028  26 
   6  -3 -15-115.106 285.739  19 
   3   6  15 91.8959 254.334  21 
   3   6 -15-43.2910 248.061  19 
  -6   3  15-66.7314 270.642  15 
  -6   3 -15-108.546 278.743  13 
  -3  -6 -17 2266.06 816.935   7 
   6  -3  17-1036.55 616.685   1 
   6  -3 -17-230.743 547.991   2 
  -3  -6  17 4.58830 570.719   4 
   3   6  17 945.749 718.617   1 
   3   6 -17-1718.52 766.112   5 
  -6   3  17 870.680 883.465   1 
   6  -3  17-1703.69 717.599   4 
  -3  -6  17-1117.74 636.767   1 
   6  -3 -17 377.167 291.946  40 
  -3  -6 -17 224.157 291.783  40 
   3   6 -17 605.545 323.606  40 
  -6   3 -17 121.332 304.493  40 
  -6   3 -17 824.250 393.970  35 
   3   6 -17 39.8622 271.905  35 
   6  -3 -17 323.518 366.537  35 
  -3  -6 -17-17.1678 312.958  35 
  -6   3 -17 348.544 266.957  12 
   3   6 -17 373.981 315.442  10 
   6  -3 -17 235.742 331.583  13 
   3   6 -17 198.127 294.899  13 
  -3  -6 -17 509.038 302.680  13 
  -6   3  17 672.392 287.743  27 
   6  -3 -17 541.093 255.814  26 
  -3  -6 -17 71.5823 273.528  26 
  -3  -6  17 153.014 252.420  20 
   3   6  17 486.079 273.059  21 
   6  -3 -17 580.518 294.343  19 
   3   6 -17 445.617 347.490  19 
  -6   3 -17 656.533 341.078  13 
  -6   3  17 166.451 259.304  15 
   3   6  17 662.575 276.591  15 
   6  -3  19 2371.50 926.832   6 
  -3  -6  19 3732.15 1124.01   1 
   6  -3  19 1402.10 704.831   1 
   6  -3  19 1955.83 791.746   4 
  -6   3 -19 2391.63 430.165  40 
  -3  -6 -19 2323.56 464.972  40 
   3   6 -19 2593.67 475.215  40 
   6  -3 -19 2637.82 459.881  40 
  -3  -6 -19 2550.52 499.220  35 
   6  -3 -19 2432.94 530.121  35 
  -6   3 -19 3182.40 552.965  35 
   3   6 -19 2156.43 433.205  35 
  -6   3 -19 2193.10 394.683  12 
   3   6 -19 3172.91 576.432  10 
   3   6 -19 2575.92 472.528  13 
   6  -3 -19 2639.25 528.088  13 
  -3  -6 -19 2851.22 473.714  26 
   6  -3 -19 2211.81 433.695  26 
  -6   3  19 2672.58 428.547  27 
  -6   3  19 2939.45 489.619  21 
   6  -3 -19 2074.57 443.697  19 
   3   6  19 2446.42 448.236  21 
   3   6 -19 2687.40 525.856  19 
  -6   3  19 1949.96 407.932  15 
   3   6  19 2998.60 446.505  15 
  -3  -6 -19 2844.05 499.273  13 
   6  -3 -21-13.7838 307.558  40 
   3   6 -21-275.443 370.953  40 
  -3  -6 -21-346.354 367.012  40 
  -6   3 -21-57.8807 310.346  40 
   3   6 -21 221.368 312.718  35 
  -6   3 -21-67.3310 363.634  35 
  -3  -6 -21 122.309 344.312  35 
   6  -3 -21 128.862 413.358  35 
   3   6 -21-493.710 338.294  13 
   6  -3 -21-172.354 390.696  13 
  -6   3 -21 182.858 305.878  12 
   3   6 -21 52.6213 360.989  10 
  -3  -6  21-231.223 325.216  27 
  -3  -6 -21-73.4496 283.690  26 
   6  -3 -21 418.501 266.778  26 
   3   6 -21-425.350 370.154  19 
   6  -3 -21-10.0272 322.241  19 
   3   6  21 202.023 316.183  21 
  -6   3  21-50.1712 345.244  21 
   3   6  21-234.703 321.944  22 
   3   6  21 177.916 337.652  15 
  -3  -6 -21 357.589 356.938  13 
  -6   3  21-328.473 312.854  15 
   6  -3 -23 340.499 329.424  40 
   3   6 -23 549.908 394.894  40 
  -6   3 -23 184.383 319.465  40 
   6  -3 -23 336.367 400.980  35 
   3   6  23 23.6147 280.862  32 
   3   6 -23-87.2757 317.829  35 
  -3  -6 -23-96.4414 387.464  35 
  -6   3 -23 83.3026 293.806  12 
   6  -3 -23 212.894 363.130  13 
  -3  -6 -23-230.089 307.921  12 
  -3  -6  23 229.822 249.740  27 
  -3  -6 -23 159.720 269.328  26 
   3   6  23 118.386 326.943  22 
   6  -3  23 101.869 265.369  21 
  -6   3  23 424.606 354.354  21 
   3   6  23 240.447 330.010  21 
  -3  -6  23 213.565 310.701  15 
  -6   3  23 372.103 301.496  15 
   3   6  23-123.709 244.636  15 
   3   6 -23 9.95656 294.120  13 
   3   6 -25-12.6628 316.696  40 
  -6   3 -25 179.485 260.210  40 
  -6   3 -25-374.576 252.619  12 
  -3  -6 -25 299.693 257.153  12 
  -6   3  25-33.8879 280.570  21 
   6  -3  25-60.9257 216.864  21 
  -3  -6  25-17.8224 308.068  21 
   3   6  25 394.530 312.028  22 
   6  -3  25 154.432 220.822  22 
  -6   3  25 421.157 252.446  22 
   6  -3 -25-108.582 363.292  35 
   3   6 -25 485.028 291.666  35 
   3   6  25 285.144 287.898  32 
  -3  -6 -25 632.119 351.132  35 
   6  -3 -25 605.701 357.024  13 
  -6   3  25 38.3681 261.479  15 
  -3  -6  25 456.856 287.500  15 
   3   6  27 451.903 216.962  34 
   6  -3 -27 461.704 304.877  35 
   3   6  27 870.660 279.355  32 
   6  -3  27 582.217 232.265  32 
   3   6 -27 802.540 321.180  40 
  -3  -6  27 563.590 252.762  21 
   3   6  27 695.178 299.377  22 
  -6   3  27 365.360 216.397  22 
  -3  -6  27 626.739 255.206  22 
  -6   3  27 604.508 234.704  15 
  -6   2   0 4217.86 542.679   7 
   2   6   0 4158.34 508.235   6 
  -2  -6   0 4897.71 551.451   8 
   6  -2   0 4430.98 588.004   6 
   2   6   0 4949.45 477.599   5 
   2   6   0 4136.54 576.598   3 
  -2  -6   0 4770.61 368.800   2 
  -6   2   0 4212.34 825.861   1 
   6  -2  -2 7873.29 839.470   6 
   2   6   2 7601.84 694.717   6 
  -2  -6   2 6454.82 350.746   7 
  -2  -6   2 6711.15 658.438   8 
  -6   2   2 6586.23 688.532   7 
   2   6  -2 6572.71 629.404   6 
  -6   2  -2 6201.34 646.227   5 
  -6   2  -2 6039.88 645.703   7 
  -2  -6  -2 6977.02 620.869   8 
   6  -2   2 6714.54 626.367   6 
   6  -2  -2 6878.15 853.614   2 
  -2  -6   2 7263.82 769.853   1 
   2   6   2 6880.47 677.383   3 
   2   6  -2 6349.09 634.691   5 
  -2  -6  -2 6308.00 554.759   2 
  -6   2   2 6419.80 734.698   1 
  -6   2  -4 26306.0 1304.44   5 
  -2  -6   4 26944.6 1280.88   8 
   6  -2  -4 27080.3 1203.29   6 
  -2  -6  -4 28087.1 1147.47   8 
   2   6  -4 26481.4 1367.65   6 
   2   6   4 27883.1 1168.53   6 
  -6   2  -4 27015.5 1289.18   7 
   2   6  -4 26369.2 1334.73   5 
   6  -2   4 27559.5 972.877   4 
   2   6   4 24941.2 1266.01   3 
   6  -2  -4 27823.4 1519.90   2 
  -2  -6  -4 26881.3 1308.46   2 
  -2  -6   4 26981.5 1288.92   1 
  -6   2   4 28262.2 1388.70   1 
  -2  -6  -6 15979.0 826.468   8 
  -6   2  -6 16791.2 1159.94   5 
  -2  -6   6 17272.3 1075.38   8 
  -6   2  -6 17223.6 1112.25   7 
   2   6   6 17921.3 1025.60   6 
   2   6   6 17081.2 1134.62   3 
   6  -2  -6 17743.6 1306.40   2 
   2   6  -6 17247.3 1219.17   5 
  -2  -6  -6 17708.1 1239.52   2 
  -6   2   6 17489.2 1202.86   1 
   6  -2   6 17340.2 949.381   4 
  -6   2   6 17412.4 1070.07   4 
  -2  -6   6 18270.7 1158.50   1 
  -2  -6  -8 237.095 124.863   8 
  -2  -6   8 392.970 236.764   8 
  -6   2  -8 334.474 334.133   7 
  -6   2  -8 140.204 299.776   5 
   2   6   8 690.405 304.721   6 
   6  -2  -8 218.904 462.725   2 
  -2  -6   8 156.281 351.324   4 
  -2  -6   8 221.774 353.046   1 
  -6   2   8 133.593 304.335   4 
  -6   2   8 382.762 429.720   1 
   6  -2   8 287.273 263.380   4 
   2   6   8 430.456 315.030   3 
  -2  -6  -8 193.519 406.509   2 
   2   6  -8 83.1868 330.052   5 
   2   6  10 3725.52 657.281   6 
  -6   2 -10 4594.04 741.532   7 
  -6   2 -10 3625.80 683.571   5 
  -2  -6  10 4517.35 579.005   8 
  -6   2  10 3189.21 765.087   1 
   6  -2 -10 3731.17 638.595   5 
   2   6 -10 4585.47 838.861   5 
   2   6  10 3986.97 815.858   1 
  -2  -6  10 3265.68 741.306   4 
  -2  -6  10 4627.13 806.285   1 
  -2  -6 -10 3255.14 816.672   2 
   6  -2 -10 2421.43 747.195   2 
  -6   2  10 3976.38 737.940   4 
   2   6  10 4300.06 717.020   3 
   6  -2  10 3799.70 644.320   4 
   6  -2  10 4252.79 797.543   1 
  -6   2 -12 880.231 427.248   5 
  -6   2 -12 441.638 398.213   7 
   2   6  12 488.828 344.553   6 
  -2  -6 -12 1170.78 574.186   2 
  -2  -6  12 1259.97 540.622   1 
  -6   2  12 980.875 598.266   1 
  -2  -6  12 776.435 558.411   4 
  -6   2  12 1023.40 502.372   4 
   2   6  12 635.624 360.474   3 
   6  -2 -12 344.797 279.267   5 
   6  -2  12 508.992 480.476   1 
   6  -2 -12 805.017 570.381   2 
   6  -2  12 1133.90 502.171   4 
   2   6 -12 624.520 430.688   5 
   2   6  12 196.827 473.659   1 
  -6   2 -14 6835.56 1017.51   5 
   2   6  14 6995.92 1040.62   6 
  -6   2 -14 7943.34 1018.16   7 
   6  -2  14 8768.51 1343.43   1 
  -2  -6  14 8875.13 1353.49   1 
   6  -2 -14 7679.04 1310.00   2 
  -2  -6 -14 7730.89 1300.87   2 
   6  -2  14 7405.56 1123.48   4 
   2   6 -14 8315.19 1254.06   5 
   2   6  14 6198.28 1226.24   1 
  -6   2  14 7266.79 1309.38   1 
   2   6  14 8742.76 1137.90   3 
  -2  -6  14 7016.75 1246.06   4 
   2   6  16 3073.04 841.005   6 
  -2  -6 -16 5663.95 1227.84   7 
   6  -2  16 6307.01 1236.16   1 
  -6   2  16 4867.79 1217.45   1 
   2   6  16 4521.90 1136.30   1 
   6  -2 -16 3995.94 1084.77   2 
  -2  -6  16 2800.91 829.561   1 
  -2  -6 -16 4167.07 1012.32   2 
   6  -2  16 4003.06 1006.14   4 
  -2  -6  16 4982.32 1189.26   4 
   2   6 -16 2757.66 825.159   5 
  -2  -6 -16 5283.20 549.618  40 
  -6   2 -16 4363.88 455.457  40 
   2   6 -16 4705.50 531.051  40 
   6  -2 -16 4587.69 499.395  40 
  -2  -6 -16 3843.95 481.877  35 
   6  -2 -16 4303.86 566.082  35 
   2   6 -16 3238.83 455.393  35 
  -6   2 -16 4934.14 560.723  35 
   6  -2 -16 5020.66 581.374  13 
   2   6 -16 3837.81 508.685  10 
  -2  -6 -16 3654.42 485.180  13 
  -6   2 -16 4331.34 463.689  12 
   2   6 -16 3804.86 451.408  13 
  -6   2  16 4554.66 477.864  27 
   6  -2 -16 4320.76 511.051  26 
  -2  -6 -16 4401.03 499.666  26 
   2   6  16 4847.53 503.735  21 
   6  -2 -16 4386.51 547.402  19 
   2   6 -16 4552.11 544.392  19 
  -6   2  16 4147.59 438.594  20 
  -6   2 -16 4746.52 571.948  13 
   2   6  16 4110.19 448.327  15 
  -6   2  16 4694.92 510.984  15 
   6  -2  18 9421.39 1632.56   6 
  -2  -6 -18 11948.8 1685.32   7 
  -2  -6  18 9433.25 1641.17   4 
   6  -2  18 10249.4 1711.86   1 
  -2  -6  18 9634.25 1642.96   1 
  -6   2  18 9832.06 1778.44   1 
   6  -2  18 8298.02 1404.22   4 
   2   6  18 10572.6 1855.37   1 
  -2  -6 -18 10884.1 799.728  40 
   2   6 -18 11563.5 844.659  40 
   6  -2 -18 9635.59 728.963  40 
  -6   2 -18 9989.37 729.236  40 
   6  -2 -18 10073.9 859.878  35 
  -2  -6 -18 10244.4 811.829  35 
   2   6 -18 10507.5 801.487  35 
  -6   2 -18 9855.75 824.278  35 
  -6   2 -18 10728.9 739.050  12 
   2   6 -18 11216.8 829.999  10 
   6  -2 -18 11072.7 861.529  13 
   6  -2 -18 9541.39 744.526  26 
  -6   2  18 10560.5 735.035  27 
  -2  -6 -18 10280.1 771.516  26 
   2   6  18 10304.1 741.017  21 
   6  -2 -18 10478.7 818.670  19 
   2   6 -18 10986.3 837.313  19 
  -6   2  18 10641.5 746.307  15 
   2   6 -18 11425.5 794.314  13 
  -2  -6 -18 10862.0 831.783  13 
  -6   2 -18 11617.8 874.649  13 
   2   6  18 9339.93 675.260  15 
  -6   2 -20 6955.64 680.479  40 
   2   6 -20 7365.65 740.185  40 
  -2  -6 -20 8162.33 754.619  40 
   6  -2 -20 7151.05 676.974  40 
   2   6 -20 7205.26 720.404  35 
  -2  -6 -20 7061.77 719.615  35 
  -6   2 -20 8733.79 830.908  35 
   6  -2 -20 7667.46 818.356  35 
  -6   2 -20 7475.82 662.819  12 
   2   6 -20 8049.63 764.437  10 
  -2  -6  20 6193.86 628.850  27 
  -6   2  20 7525.84 661.618  27 
  -2  -6 -20 6307.81 636.110  26 
  -6   2  20 8064.37 737.707  21 
   2   6 -20 7728.66 747.865  19 
   2   6  20 7611.28 694.003  21 
   2   6  20 7069.43 676.878  22 
   6  -2 -20 7167.84 710.653  19 
  -6   2  20 7449.89 668.281  15 
   2   6  20 7522.30 659.276  15 
  -2  -6 -20 6800.64 723.459  13 
   2   6 -20 8139.73 724.827  13 
   6  -2 -20 7239.87 777.185  13 
  -6   2 -22 1.76777 293.061  40 
   2   6 -22 74.5982 356.970  40 
  -2  -6 -22 293.946 350.730  40 
   6  -2 -22 30.7721 351.017  40 
   2   6 -22 45.4936 310.518  35 
   6  -2 -22-37.5406 391.804  35 
  -2  -6 -22 32.7561 386.238  35 
  -6   2 -22 391.184 387.712  35 
   6  -2 -22 8.07730 387.613  13 
  -2  -6 -22 203.119 286.454  12 
  -6   2 -22 199.542 265.875  12 
  -2  -6 -22 118.393 267.200  26 
  -2  -6  22 105.532 294.441  27 
   6  -2 -22-89.7857 344.942  19 
   2   6  22 518.805 367.969  22 
  -6   2  22 31.3111 315.965  21 
   2   6  22-148.682 308.036  21 
   6  -2  22 136.379 282.473  21 
   2   6 -22-34.4797 314.858  13 
  -6   2  22 153.209 304.020  15 
  -2  -6 -22-140.875 360.739  13 
   2   6  22 325.538 315.793  15 
   6  -2 -24 134.543 321.194  40 
  -6   2 -24-389.337 312.926  40 
   2   6 -24 45.8726 358.167  40 
   2   6  24 438.943 306.134  32 
   6  -2 -24-82.8907 371.518  35 
  -6   2  24-42.0674 201.941  32 
  -2  -6 -24-280.066 370.278  35 
   2   6 -24-207.969 316.396  35 
  -6   2 -24 56.4104 255.145  12 
   6  -2 -24 463.031 403.898  13 
  -2  -6 -24-184.141 291.547  12 
  -2  -6  24 312.336 225.613  27 
   6  -2  24 259.348 265.011  21 
   2   6  24 273.745 306.884  22 
   6  -2  24-188.986 262.356  22 
  -6   2  24-136.844 295.430  22 
  -6   2  24-116.707 316.183  21 
   2   6  24 132.979 309.029  21 
   2   6  24-44.2732 274.197  15 
  -6   2  24 12.0287 286.525  15 
  -2  -6  24 82.0418 288.652  15 
   2   6 -26 304.211 326.599  40 
  -2  -6 -26 692.649 283.878  12 
  -6   2 -26 554.873 234.586  12 
  -2  -6  26 64.0296 281.853  21 
  -6   2  26 509.617 257.738  22 
   6  -2  26 524.641 231.899  22 
   6  -2  26 333.678 212.206  21 
   2   6  26 483.725 309.489  22 
  -6   2  26 596.790 305.587  21 
  -6   2  26 40.4532 264.019  15 
  -2  -6  26 381.983 284.344  15 
   6  -2 -26-166.616 378.633  13 
   6  -2 -26 778.645 383.967  35 
   2   6  26 577.580 290.033  32 
  -2  -6 -26 691.645 329.414  35 
  -6   1   1 6245.87 655.283   7 
  -1  -6  -1 6227.02 600.124   8 
   1   6   1 6535.98 543.900   6 
   6  -1   1 5917.33 639.046   6 
  -6   1  -1 6092.01 652.024   7 
   1   6  -1 6279.32 553.754   6 
   6  -1  -1 6092.51 813.258   6 
  -1  -6   1 6304.19 609.247   8 
  -1  -6   1 6261.37 355.914   2 
   1   6   1 6357.57 450.020   5 
   1   6   1 6039.69 635.471   3 
  -6   1   1 7052.70 920.021   1 
   1   6  -1 5727.21 537.691   5 
   1   6  -1 6400.70 707.297   3 
  -1  -6  -1 6097.57 492.850   2 
   1   6   3 11626.4 719.495   6 
   6  -1  -3 10134.0 882.817   6 
  -1  -6  -3 11342.2 747.208   8 
  -1  -6   3 12181.9 867.311   8 
   6  -1   3 11944.9 860.364   6 
   1   6  -3 12000.2 852.908   6 
  -6   1  -3 10953.2 837.355   7 
  -6   1  -3 11082.4 839.330   5 
  -6   1   3 10439.5 864.265   7 
  -1  -6   3 10519.1 404.268   2 
   6  -1   3 11032.5 497.049   4 
   1   6  -3 10915.2 820.447   5 
  -1  -6  -3 10584.5 800.355   2 
  -6   1   3 10754.1 911.884   1 
  -1  -6   3 11991.0 796.646   1 
   1   6   3 10413.5 377.996   5 
  -6   1   3 11026.7 638.025   4 
   1   6   3 11227.7 834.926   3 
   6  -1  -3 10803.7 960.596   2 
  -6   1  -5 1147.38 354.697   5 
  -1  -6  -5 946.177 266.904   8 
  -6   1  -5 986.610 353.113   7 
   6  -1  -5 1118.16 329.935   6 
  -1  -6   5 1226.41 340.355   8 
   1   6   5 1138.76 286.534   6 
   6  -1  -5 601.103 358.503   2 
  -1  -6   5 1004.51 309.574   1 
   6  -1   5 1287.69 259.329   4 
  -1  -6  -5 737.404 400.165   2 
  -6   1   5 981.975 400.207   1 
   1   6   5 995.849 330.547   3 
  -6   1   5 720.781 270.139   4 
   1   6  -5 1034.20 368.643   5 
  -1  -6   7 6873.80 695.647   8 
  -6   1  -7 6924.41 793.843   7 
   1   6   7 6748.78 655.538   6 
  -6   1  -7 5605.59 704.155   5 
  -1  -6  -7 6470.32 519.810   8 
   1   6   7 6880.12 764.119   3 
  -1  -6   7 6494.89 730.234   1 
  -6   1   7 5188.96 656.672   4 
   6  -1   7 6345.54 640.604   4 
  -6   1   7 5785.46 784.752   1 
   6  -1  -7 4556.12 721.705   2 
  -1  -6  -7 6532.81 858.676   2 
   1   6  -7 5978.15 784.552   5 
  -6   1  -9 2680.67 583.204   7 
  -6   1  -9 2363.03 561.206   5 
   1   6   9 2600.78 516.444   6 
  -1  -6   9 2548.61 463.643   8 
  -1  -6   9 2619.17 625.043   1 
  -1  -6  -9 2532.70 721.325   2 
   6  -1   9 2718.60 519.942   4 
  -6   1   9 1684.30 591.284   1 
   6  -1  -9 2306.89 541.400   5 
  -6   1   9 2038.48 547.604   4 
   1   6   9 2378.64 639.327   1 
  -1  -6   9 1910.91 644.870   4 
   1   6  -9 2902.25 663.563   5 
   6  -1  -9 1801.40 569.956   2 
   1   6   9 2119.21 524.159   3 
   1   6  11-34.6748 261.342   6 
  -6   1 -11-427.801 359.681   7 
  -6   1 -11-11.1697 314.223   5 
  -1  -6 -11 360.607 462.033   2 
  -6   1  11-4.16792 337.323   4 
   6  -1  11 499.635 385.894   4 
   6  -1  11 102.366 464.832   1 
   1   6 -11 297.480 440.781   5 
  -6   1  11 209.600 469.795   1 
   6  -1 -11 39.0448 425.593   2 
  -1  -6  11 102.126 358.796   1 
  -1  -6  11 166.130 401.151   4 
   1   6  11 234.152 331.201   3 
   1   6  11 88.1923 376.107   1 
   6  -1 -11 445.434 265.446   5 
  -6   1 -13 53.7926 360.352   7 
  -6   1 -13-104.782 363.210   5 
   1   6  13 360.851 344.103   6 
   1   6  13-144.864 444.653   1 
  -6   1  13-147.630 361.176   4 
   6  -1  13 360.701 278.182   4 
   6  -1 -13 246.156 497.742   2 
  -1  -6 -13 47.6116 455.254   2 
  -6   1  13 272.201 490.027   1 
   1   6 -13-332.514 432.837   5 
  -1  -6  13 345.468 444.552   4 
  -1  -6  13 371.817 540.435   1 
   1   6  13-16.1892 274.292   3 
   6  -1  13 119.550 426.702   1 
  -6   1 -15 561.937 409.433   7 
   1   6  15-866.147 476.319   6 
  -6   1  15 1076.98 699.000   4 
  -1  -6  15-566.834 519.338   4 
   1   6 -15-198.226 428.425   5 
   1   6  15 226.285 352.596   3 
   6  -1 -15 859.059 599.734   2 
   1   6  15 188.987 541.686   1 
   6  -1  15 244.864 389.939   4 
  -6   1  15 464.654 608.370   1 
  -1  -6 -15 377.362 484.348   2 
   6  -1  15 1073.15 599.120   1 
  -1  -6  15 987.263 519.901   1 
  -1  -6 -15 554.711 256.435  40 
   6  -1 -15 537.346 219.080  40 
   1   6 -15 401.282 278.471  40 
  -6   1 -15 138.894 242.022  40 
  -1  -6 -15 670.616 268.385  35 
   6  -1 -15 436.003 279.094  35 
  -6   1 -15 444.383 243.484  35 
   1   6 -15 257.544 265.021  10 
  -1  -6 -15 152.476 267.758  13 
   6  -1 -15 388.124 302.330  13 
  -6   1 -15 161.954 223.445  12 
  -6   1  15 317.765 210.599  27 
  -6   1 -15 497.443 240.260  26 
  -1  -6 -15 623.502 270.937  26 
   6  -1 -15 325.394 266.892  19 
   1   6 -15 350.015 268.408  19 
   1   6  15 663.524 275.966  21 
  -6   1 -15 461.162 278.821  13 
  -1  -6 -17 5922.07 1226.62   7 
  -1  -6  17 1562.33 659.354   1 
   1   6 -17-563.010 567.698   5 
   1   6  17 1861.31 795.669   1 
   6  -1  17 2531.02 990.308   1 
  -1  -6 -17 1255.41 675.070   2 
   6  -1  17 1860.52 765.539   4 
  -1  -6  17 2496.58 931.746   4 
   6  -1 -17 942.911 601.526   2 
  -6   1  17 3170.58 1011.36   1 
   1   6 -17 1631.67 381.147  40 
  -1  -6 -17 2503.29 430.482  40 
   6  -1 -17 2063.57 394.899  40 
  -6   1 -17 2178.29 384.205  40 
  -6   1 -17 2069.67 440.502  35 
  -1  -6 -17 2085.52 437.906  35 
   6  -1 -17 1751.96 439.600  35 
   1   6 -17 1294.86 353.365  35 
   1   6 -17 2005.40 443.097  10 
  -1  -6 -17 1862.94 417.906  13 
   1   6 -17 1505.44 388.985  13 
  -6   1 -17 1995.70 353.976  12 
   6  -1 -17 1693.11 413.975  13 
  -6   1  17 1569.01 343.862  27 
  -1  -6 -17 1885.39 393.114  26 
  -6   1  17 1841.14 359.840  20 
   1   6  17 2026.36 379.940  21 
   6  -1 -17 2454.62 470.145  19 
   1   6 -17 1515.44 397.499  19 
  -6   1 -17 2713.56 488.270  13 
   1   6  17 2270.21 368.581  15 
   6  -1  19-354.153 471.616   6 
  -1  -6  19-220.373 457.906   1 
   6  -1  19 577.294 464.783   1 
  -6   1  19 3227.11 1174.08   1 
   1   6  19 964.171 760.398   1 
  -1  -6  19-575.370 576.776   4 
  -1  -6 -19 748.195 368.330  40 
   1   6 -19 1295.45 429.608  40 
  -6   1 -19 759.222 338.761  40 
   6  -1 -19 469.166 283.999  40 
   1   6 -19 760.896 319.028  35 
  -1  -6 -19 1252.14 429.532  35 
   6  -1 -19 564.521 344.080  35 
  -6   1 -19 749.420 385.575  35 
  -6   1 -19 787.075 335.252  12 
   1   6 -19 639.794 320.500  13 
  -1  -6 -19 799.843 354.013  13 
   6  -1 -19 466.597 335.390  13 
   1   6 -19 1049.99 419.426  10 
  -6   1  19 1089.98 339.207  27 
  -1  -6 -19 521.924 305.561  26 
   1   6 -19 1072.25 413.741  19 
   6  -1 -19 552.368 347.878  19 
   1   6  19 942.531 349.823  21 
  -6   1  19 450.454 304.349  15 
  -6   1 -19 757.159 402.628  13 
   1   6  19 992.873 317.487  15 
  -6   1 -21 592.999 354.315  40 
   1   6 -21 495.212 338.765  40 
   6  -1 -21 545.228 349.774  40 
  -1  -6 -21 1110.42 434.567  40 
   1   6 -21 952.677 424.032  35 
  -1  -6 -21 591.820 395.533  35 
   6  -1 -21 1022.07 461.312  35 
  -6   1 -21 383.921 388.731  35 
   6  -1 -21 919.236 432.727  13 
  -6   1 -21 301.678 282.263  12 
  -6   1  21 821.448 327.119  27 
  -1  -6  21 798.236 334.943  27 
  -1  -6 -21 651.253 346.508  26 
   1   6 -21 803.346 396.798  19 
   1   6  21 826.654 372.854  21 
   6  -1 -21 305.992 380.095  19 
  -6   1  21 292.754 341.876  21 
   1   6  21 338.885 310.230  22 
   1   6 -21 264.593 315.451  13 
  -1  -6 -21 512.634 360.892  13 
  -6   1  21 754.064 350.030  15 
   1   6  21 867.805 339.911  15 
   1   6 -23 694.831 379.220  40 
   6  -1 -23 131.555 308.108  40 
  -6   1 -23 199.392 297.568  40 
   6  -1 -23 361.533 379.894  35 
   1   6  23 602.059 326.793  32 
   1   6 -23 271.049 324.786  35 
  -1  -6 -23 394.984 357.805  35 
  -6   1 -23 548.306 407.464  35 
   6  -1 -23 194.535 366.689  13 
  -1  -6 -23 702.681 329.033  12 
  -6   1 -23 609.169 300.560  12 
  -1  -6  23 648.527 311.900  27 
  -1  -6 -23 341.077 269.822  26 
   6  -1  23 369.669 280.161  21 
  -6   1  23 124.783 327.432  21 
   1   6  23 558.047 333.258  21 
   1   6  23 600.190 363.066  22 
   6  -1 -23 639.955 377.472  19 
  -6   1  23 620.089 319.709  15 
   1   6  23 470.156 294.276  15 
  -1  -6 -23 263.365 375.268  13 
  -1  -6  23 516.994 342.199  15 
   1   6 -23 311.095 323.072  13 
  -6   1 -25 371.711 275.905  40 
   1   6 -25-41.6889 320.527  40 
  -1  -6 -25-68.8703 246.678  12 
  -6   1 -25-306.275 254.773  12 
  -6   1  25-27.5413 246.212  22 
  -1  -6  25-347.699 325.713  21 
   1   6  25 127.932 281.276  22 
  -6   1  25 219.816 281.546  21 
   6  -1  25 15.7576 244.551  22 
   6  -1  25-215.733 254.668  21 
   1   6 -25-188.462 306.730  35 
   6  -1 -25-16.3247 363.252  35 
   1   6  25 64.7078 274.890  32 
  -1  -6 -25-115.418 327.628  35 
   1   6  25-184.596 263.733  15 
  -6   1  25 170.458 277.159  15 
  -1  -6  25-41.1622 264.256  15 
   6  -1 -25 3.12482 364.458  13 
   1   6  27-509.376 233.019  34 
   6  -1 -27 21.8149 323.932  35 
   1   6  27 91.0963 239.825  32 
   6  -1  27 71.4990 214.197  32 
   1   6 -27-255.304 331.626  40 
   1   6  27 359.700 277.925  22 
  -6   1  27-144.680 220.925  21 
  -1  -6  27-22.8574 228.937  21 
   6  -1  27-41.4933 187.526  22 
  -6   1  27-326.297 205.516  22 
  -1  -6  27 128.872 232.640  22 
  -6   1  27-473.766 246.019  15 
   0  -6   0 16946.4 926.699   8 
  -6   0   0 17234.1 988.533   7 
   0   6   0 16578.8 709.119   6 
   6   0   0 16344.6 1117.70   6 
  -6   0   0 17095.7 1539.30   1 
   0  -6   0 15737.4 704.547   2 
   0   6   0 15272.7 738.846   5 
   0   6   0 15862.1 979.554   3 
  -6   0  -2 12760.9 881.568   7 
   0  -6   2 13199.8 868.768   8 
   6   0  -2 12621.2 1156.02   6 
   0   6   2 12200.6 616.378   6 
   6   0   2 11558.9 860.921   6 
  -6   0   2 12251.3 891.778   7 
   0  -6  -2 12113.6 768.171   8 
   6   0  -2 11850.1 1094.12   2 
   0   6   2 11912.4 856.942   3 
   0   6  -2 11818.7 926.325   3 
   0  -6   2 12341.8 727.153   1 
   0  -6  -2 11821.8 765.027   2 
   0  -6   2 12462.6 555.631   2 
   0   6  -2 11629.0 786.548   5 
  -6   0   2 12314.2 1096.24   1 
  -6   0   2 12688.7 555.912   4 
   6   0   2 11439.1 326.317   4 
   0   6   2 12701.3 504.143   5 
   0  -6   4 14244.0 915.951   8 
  -6   0   4 13211.0 953.241   7 
  -6   0  -4 13515.4 948.482   7 
  -6   0  -4 13958.2 926.288   5 
   6   0   4 14523.2 988.428   6 
   0   6   4 15094.5 703.986   6 
   0  -6  -4 14434.2 809.557   8 
   6   0  -4 14346.3 1016.85   6 
   0  -6  -4 13070.4 935.305   2 
  -6   0   4 13915.8 769.245   4 
   0   6  -4 13013.5 931.983   5 
   6   0  -4 13726.5 991.560   2 
   6   0   4 13118.6 619.124   4 
   0  -6   4 14681.2 792.850   1 
   0   6   4 13644.5 945.659   3 
  -6   0   4 14786.0 1079.52   1 
   0  -6  -6 42332.2 1348.65   8 
   0   6   6 43304.2 1386.45   6 
   0  -6   6 41422.0 1603.54   8 
   6   0  -6 39908.4 1784.20   6 
  -6   0  -6 42290.6 1708.05   5 
  -6   0  -6 42239.0 1773.97   7 
  -6   0   6 43995.7 1637.72   4 
   0  -6  -6 41376.2 1889.79   2 
   0  -6   6 45810.7 1638.11   1 
  -6   0   6 42084.1 1886.64   1 
   0   6   6 42012.0 1696.71   1 
   6   0   6 43049.9 1422.05   4 
   6   0  -6 41542.2 1778.12   2 
   0   6   6 42466.4 1780.25   3 
   0   6  -6 39647.6 1787.40   5 
   0  -6  -8 37240.7 1153.58   8 
   0  -6   8 38869.1 1578.21   8 
  -6   0  -8 39333.8 1788.28   5 
  -6   0  -8 40636.0 1901.60   7 
  -6   0   8 38561.7 1783.87   4 
   6   0  -8 38366.8 1901.51   2 
   0  -6   8 37262.3 2008.54   4 
   6   0   8 39863.4 1645.48   4 
   0   6  -8 39502.4 1978.55   5 
   0  -6   8 39578.5 1792.36   1 
   0   6   8 37377.8 1867.89   1 
   0   6   8 37065.7 1807.25   3 
   0  -6  -8 36813.1 2046.28   2 
  -6   0   8 36148.0 1937.52   1 
   0  -6  10 33804.1 1442.61   8 
  -6   0 -10 31715.1 1755.68   5 
  -6   0 -10 32433.3 1869.74   7 
  -6   0  10 34632.7 1938.55   4 
   6   0  10 36305.5 1828.28   4 
   6   0 -10 32343.7 1971.95   2 
   0  -6  10 35332.9 1960.13   1 
   0  -6  10 34236.8 2156.15   4 
  -6   0  10 33187.8 2097.05   1 
   0  -6 -10 34343.3 2239.49   2 
   0   6  10 32729.5 1878.35   3 
   0   6  10 35305.3 2064.94   1 
   6   0 -10 33472.5 1898.26   5 
   0   6 -10 33460.4 2003.44   5 
  -6   0 -12 2358.96 559.537   5 
  -6   0 -12 2958.46 691.388   7 
   6   0  12 4036.48 925.793   1 
   6   0 -12 3169.68 778.623   2 
   0  -6  12 4686.66 946.808   4 
   0  -6  12 2954.35 682.352   1 
   0   6 -12 3434.23 697.485   5 
   6   0  12 3386.94 692.707   4 
   0   6  12 2290.92 735.295   1 
  -6   0  12 3461.49 773.998   4 
   0   6  12 3960.12 765.289   3 
  -6   0  12 3574.28 880.892   1 
   0  -6 -12 3522.65 891.609   2 
   6   0 -12 2321.38 645.454   5 
  -6   0 -14 13015.6 1425.67   7 
  -6   0 -14 13394.6 1337.68   5 
   0   6 -14 12984.5 1538.97   5 
   0   6  14 12253.2 1305.52   6 
   0  -6 -14 12609.3 1648.01   2 
   0  -6  14 12863.3 1677.45   4 
   6   0  14 13282.3 1409.71   4 
  -6   0  14 11816.3 1605.48   1 
   0   6  14 12870.0 1437.72   3 
   6   0  14 13608.1 1690.57   1 
  -6   0  14 11808.4 1461.81   4 
   0  -6  14 13060.2 1528.96   1 
   0   6  14 11474.3 1548.80   1 
   6   0 -14 13345.7 1570.10   2 
   0   6 -16 14359.5 1758.85   5 
   6   0  16 17348.0 1815.39   4 
  -6   0  16 16599.7 1865.90   4 
  -6   0  16 17052.7 2076.88   1 
   0  -6  16 18666.2 2001.50   1 
   0  -6 -16 16711.1 2118.09   2 
   6   0 -16 14605.0 1773.53   2 
   0  -6  16 16757.9 2090.79   4 
   0   6  16 17295.0 2067.86   1 
   6   0  16 19389.1 2216.69   1 
   0  -6 -16 17884.3 943.116  40 
  -6   0 -16 16422.2 868.992  40 
   0   6 -16 16774.5 921.861  40 
   6   0 -16 17677.8 891.518  40 
   0   6 -16 17295.8 928.724  35 
  -6   0 -16 17314.4 979.782  35 
   0  -6 -16 18587.8 981.575  35 
   6   0 -16 17956.0 996.675  35 
  -6   0 -16 17062.5 835.583  12 
   0   6 -16 16608.6 925.279  10 
   6   0 -16 16713.8 954.042  13 
  -6   0 -16 17608.2 901.839  26 
  -6   0  16 17114.9 850.805  27 
   0  -6 -16 16295.5 908.814  26 
   0   6 -16 17446.0 938.137  19 
   0  -6 -16 16623.4 862.435  19 
  -6   0  16 16320.5 815.803  20 
   0   6  16 17661.5 898.645  21 
   6   0 -16 17319.0 976.875  19 
  -6   0 -16 17332.3 986.531  13 
   0   6  16 16533.1 845.705  15 
   0   6 -16 17599.7 899.164  13 
   0  -6 -16 17129.6 932.351  13 
   0  -6 -18 5161.53 1146.40   7 
   6   0  18 4262.20 1114.01   6 
   0  -6  18 8326.20 1536.59   1 
   0  -6  18 7377.52 1491.95   4 
  -6   0  18 7433.98 1518.23   1 
   6   0  18 5589.34 1316.61   1 
   0   6  18 5986.29 1452.74   1 
  -6   0 -18 6278.88 601.441  40 
   0  -6 -18 7520.90 693.581  40 
   6   0 -18 6584.58 601.390  40 
   0   6 -18 6896.83 674.634  40 
   6   0 -18 6555.53 719.402  35 
   0   6 -18 6399.79 644.982  35 
   0  -6 -18 7073.59 703.456  35 
  -6   0 -18 7241.83 723.490  35 
   6   0 -18 6641.42 625.600  10 
   0   6 -18 6667.22 658.583  10 
  -6   0 -18 7069.54 615.752  12 
   6   0 -18 7561.37 735.914  13 
   0  -6 -18 6414.18 632.391  26 
  -6   0 -18 7098.77 633.778  26 
  -6   0  18 6539.27 606.631  27 
  -6   0  18 6907.14 585.006  20 
   0   6 -18 7582.18 714.979  19 
   0   6  18 7194.42 660.379  21 
   6   0 -18 6743.01 703.735  19 
   0  -6 -18 7040.20 692.699  13 
   0   6 -18 7013.06 649.450  13 
  -6   0 -18 7246.28 728.498  13 
   0   6  18 6724.71 604.498  15 
  -6   0 -20 2519.56 468.712  40 
   0  -6 -20 2780.02 513.817  40 
   0   6 -20 1779.87 464.221  40 
   6   0 -20 1651.65 412.910  40 
  -6   0 -20 2260.98 528.138  35 
   6   0 -20 1685.63 426.450  35 
   0  -6 -20 1914.61 432.278  35 
   0   6 -20 2471.89 495.320  35 
   6   0 -20 1138.95 446.038  13 
   0  -6 -20 2369.93 514.369  13 
  -6   0 -20 2814.02 464.441  12 
   0  -6  20 2427.45 428.891  27 
   0  -6 -20 1568.28 402.510  26 
  -6   0  20 2078.00 413.764  27 
   0   6  20 2624.64 482.136  21 
   6   0 -20 2759.98 516.771  19 
   0   6 -20 2199.30 494.445  19 
   0   6  20 1856.87 413.283  15 
   0   6 -20 2102.51 440.706  13 
  -6   0  20 2413.10 450.582  15 
   6   0 -22 2539.69 473.146  40 
   0   6 -22 3252.56 581.023  40 
   0  -6 -22 3613.90 582.405  40 
  -6   0 -22 2982.29 487.806  40 
  -6   0 -22 3078.64 592.610  35 
   0  -6 -22 2824.96 566.138  35 
   0   6 -22 3132.69 519.242  35 
   6   0 -22 2951.64 579.736  35 
   0  -6 -22 2449.47 444.901  12 
  -6   0 -22 2429.66 426.129  12 
   6   0 -22 2807.20 539.672  13 
  -6   0  22 2909.82 465.109  27 
   0  -6 -22 2369.53 448.255  26 
   6   0 -22 2693.39 526.208  19 
   6   0  22 3254.90 463.748  21 
  -6   0  22 3387.04 543.293  21 
   0   6  22 2880.77 489.729  21 
   0   6  22 3699.55 537.762  22 
   0  -6  22 2528.24 474.512  15 
   0   6 -22 2554.31 488.176  13 
   0  -6 -22 2600.07 525.638  13 
  -6   0  22 3059.77 493.917  15 
   0   6  22 3086.39 453.006  15 
  -6   0 -24 2487.29 456.565  40 
   6   0 -24 2088.42 414.982  40 
   0   6 -24 2299.91 508.086  40 
   0  -6 -24 2216.97 501.923  35 
   0   6  24 2554.80 419.094  32 
   6   0 -24 2061.57 511.109  35 
   0   6 -24 1716.84 412.024  35 
  -6   0 -24 1725.81 343.047  12 
   6   0 -24 2810.66 549.307  13 
   0  -6 -24 2399.52 397.942  12 
   0  -6 -24 2677.57 440.402  26 
   0   6  24 2363.24 449.765  22 
   6   0  24 2218.22 384.902  21 
   0   6  24 1859.30 436.307  21 
  -6   0  24 2554.73 463.325  21 
   6   0  24 2506.15 423.812  22 
   0  -6  24 1695.54 375.018  15 
   0   6  24 2397.52 415.128  15 
  -6   0  24 2442.00 433.183  15 
   0  -6 -24 2199.83 464.419  13 
   0   6 -26 627.117 352.802  40 
   0  -6 -26 374.772 246.774  12 
  -6   0 -26 307.737 207.794  12 
  -6   0  26 451.058 256.723  22 
   0   6  26 1080.14 364.900  22 
   6   0  26 775.511 253.247  21 
  -6   0  26 677.062 317.443  21 
   0  -6  26 703.758 323.411  21 
   6   0  26 252.073 243.845  22 
  -6   0  26 633.287 285.934  15 
   0   6  26 355.114 239.883  15 
   6   0 -26 833.755 420.902  13 
   0  -6  26 935.923 263.832  15 
   6   0 -26 602.228 375.554  35 
   6   0  26 392.476 236.357  32 
   0   6  26 590.216 280.084  32 
   0  -6 -26 1068.70 358.077  35 
  -6  -1  -1 32.2175 226.549   8 
  -6  -1  -1 131.500 257.527   7 
  -6  -1   1 46.6117 261.339   7 
   6   1   1 281.814 287.085   6 
   6   1  -1 40.0693 444.577   6 
  -6  -1   1 222.280 252.495   8 
  -1   6   1 69.6717 97.0473   6 
  -1   6   1 70.8840 152.545   5 
  -1   6  -1 191.238 220.487   5 
  -6  -1   1 140.675 96.0796   4 
  -1   6  -1-130.193 294.089   3 
  -6  -1   1 52.0729 505.308   1 
   1  -6  -1 85.2926 232.526   2 
  -1   6   1 152.636 283.815   3 
   1  -6   1 80.9382 185.180   2 
   1  -6   3 3868.88 501.624   8 
  -1   6   3 3699.96 336.433   6 
  -1   6   3 2939.33 209.091   5 
   6   1   3 3902.68 560.302   6 
   6   1  -3 4282.29 675.590   6 
  -6  -1   3 3563.36 547.169   7 
  -6  -1   3 3738.65 477.483   8 
  -6  -1  -3 3023.89 505.742   7 
  -1   6  -3 3978.54 610.796   3 
   1  -6  -3 3329.33 511.126   2 
   1  -6   3 3621.29 344.858   1 
  -6  -1   3 3570.58 652.413   1 
  -6  -1   3 3353.61 364.492   4 
  -1   6  -3 3447.83 509.221   5 
   6   1  -3 3741.24 590.014   2 
  -1   6   3 3723.03 528.590   3 
  -1   6   5 902.684 202.727   6 
  -1   6  -5 844.116 128.564   7 
  -6  -1   5 796.976 277.425   8 
   6   1   5 1040.70 371.140   6 
   6   1  -5 796.596 319.217   6 
  -6  -1  -5 991.316 386.790   7 
   1  -6   5 885.709 290.043   8 
  -6  -1  -5 821.698 316.769   5 
   6   1  -5 951.385 350.144   2 
  -6  -1   5 986.671 302.082   4 
  -1   6   5 1206.67 329.793   1 
   6   1   5 1305.31 262.245   4 
  -1   6   5 881.696 348.012   3 
  -6  -1   5 817.109 429.304   1 
   1  -6   5 979.778 277.584   1 
  -1   6  -5 1167.02 411.490   5 
   1  -6  -5 624.690 334.098   2 
   1  -6  -7 6458.21 548.078   8 
   1  -6   7 7712.64 724.433   8 
  -1   6  -7 6569.90 383.289   7 
  -6  -1  -7 6676.19 811.085   7 
  -6  -1  -7 7885.93 786.463   5 
  -1   6  -7 6250.85 803.480   5 
   1  -6  -7 6597.29 904.122   2 
  -6  -1   7 7649.32 781.388   4 
   6   1   7 6329.80 398.314   3 
  -1   6   7 7683.31 806.412   1 
   6   1  -7 6649.02 772.729   2 
   1  -6   7 6757.60 707.361   1 
  -1   6   7 7372.21 826.781   3 
   6   1   7 7280.96 656.025   4 
  -6  -1   7 6160.27 823.654   1 
  -6  -1  -9 5059.32 684.335   5 
   1  -6   9 4751.05 569.532   8 
  -6  -1  -9 3926.32 708.660   7 
  -1   6   9 4049.71 692.036   3 
  -6  -1   9 4277.33 833.119   1 
   6   1  -9 4370.79 722.697   5 
   1  -6   9 4793.99 719.459   1 
   6   1   9 4525.29 638.623   4 
  -1   6   9 3747.42 711.627   1 
  -1   6  -9 4191.28 747.723   5 
  -6  -1   9 4680.08 758.996   4 
   6   1  -9 4204.10 740.338   2 
   1  -6   9 4157.22 804.835   4 
   1  -6  -9 4139.25 893.641   2 
  -6  -1 -11 8148.63 1022.05   7 
  -6  -1 -11 9982.72 1000.74   5 
   1  -6 -11 9731.71 1315.82   2 
  -1   6  11 7983.50 1094.01   1 
   1  -6  11 8941.08 1186.75   4 
  -6  -1  11 9196.71 1236.05   1 
   6   1 -11 9689.68 1116.49   5 
   1  -6  11 9105.40 1073.61   1 
  -1   6  11 9011.19 1089.82   3 
  -6  -1  11 9577.81 1130.39   4 
   6   1  11 9972.72 1268.04   1 
   6   1  11 9653.17 1029.56   4 
  -1   6 -11 9265.92 1157.73   5 
   6   1 -11 8130.56 1098.30   2 
  -6  -1 -13 4248.10 772.012   7 
  -6  -1 -13 5279.28 805.632   5 
  -6  -1  13 5634.71 1076.15   1 
   6   1  13 6745.28 1181.12   1 
   1  -6  13 5324.23 1057.25   4 
   6   1  13 4980.55 838.039   4 
  -1   6  13 6028.54 969.345   3 
   1  -6 -13 5723.81 1105.98   2 
  -6  -1  13 5682.64 983.189   4 
  -1   6 -13 5869.86 1040.10   5 
  -1   6  13 5368.00 1031.41   1 
   6   1 -13 4584.10 894.116   2 
   1  -6  13 6070.55 985.625   1 
   6   1 -13 4767.30 897.690   5 
   6   1  15 6122.00 1143.46   6 
  -6  -1 -15 4682.08 953.850   7 
  -6  -1  15 5365.20 1077.00   4 
   1  -6  15 4725.58 1110.81   4 
  -6  -1  15 5534.27 1190.75   1 
  -1   6  15 5476.06 1001.03   3 
   6   1  15 4766.41 1091.27   1 
  -1   6  15 3538.90 928.993   1 
   6   1 -15 5244.79 1034.00   2 
  -1   6 -15 4922.33 1053.84   5 
   1  -6 -15 5022.99 1158.88   2 
   1  -6  15 5625.29 1066.73   1 
   1  -6 -15 5499.12 537.442  40 
  -6  -1 -15 5460.35 489.759  40 
   6   1 -15 5872.65 514.111  40 
  -1   6 -15 5086.84 519.930  40 
   1  -6 -15 4957.50 524.230  35 
  -6  -1 -15 5049.86 539.305  35 
   6   1 -15 5986.00 580.058  35 
   6   1 -15 5109.07 554.036  13 
  -1   6 -15 5339.24 519.378  10 
  -6  -1 -15 5362.93 500.448  26 
   1  -6 -15 4882.14 507.083  26 
  -1   6  15 5776.83 525.819  21 
  -1   6 -15 6263.60 588.054  19 
   6   1 -15 5407.92 570.136  19 
  -6  -1 -15 5764.06 592.545  13 
  -1   6  15 5601.42 485.440  15 
   1  -6 -15 5404.05 543.745  13 
  -1   6 -17 17611.1 1983.25   5 
   6   1  17 15713.0 2006.63   6 
   1  -6  17 15796.0 2096.67   4 
  -6  -1  17 14802.7 1874.83   4 
  -1   6  17 14925.1 2042.95   1 
   1  -6  17 18253.9 2031.18   1 
   6   1  17 16120.0 2152.02   1 
   1  -6 -17 17292.8 2184.94   2 
  -6  -1  17 14596.4 2003.86   1 
   6   1 -17 16190.8 900.135  40 
  -6  -1 -17 15665.9 868.897  40 
   1  -6 -17 16510.4 923.499  40 
  -1   6 -17 15304.4 923.503  40 
   1  -6 -17 15554.2 954.701  35 
  -6  -1 -17 15159.7 952.726  35 
  -1   6 -17 14921.8 914.269  35 
   6   1 -17 14282.5 936.854  35 
   6   1 -17 14650.1 856.692  10 
   6   1 -17 15931.5 970.504  13 
  -6  -1 -17 16499.0 858.798  12 
  -1   6 -17 15756.7 954.350  10 
  -1   6 -17 15275.6 783.817  12 
   1  -6 -17 17880.4 984.030  26 
  -6  -1  17 15516.3 858.779  27 
  -6  -1 -17 16267.8 895.166  26 
  -6  -1  17 15817.5 841.771  20 
   6   1 -17 15074.6 960.830  19 
  -1   6 -17 17283.2 982.092  19 
   1  -6 -17 16538.7 887.443  19 
  -1   6  17 16457.5 912.344  21 
   1  -6 -17 14914.7 935.204  13 
  -6  -1 -17 17550.6 1021.04  13 
  -1   6 -17 15744.3 899.100  13 
  -1   6  17 16069.2 856.237  15 
   6   1  19 9217.37 1613.16   6 
  -6  -1  19 10846.8 1884.82   1 
   6   1  19 7514.31 1548.10   1 
   1  -6  19 8279.21 1481.69   1 
  -1   6  19 9114.24 1638.59   1 
   1  -6  19 7530.61 1590.64   4 
   1  -6 -19 9281.55 782.324  40 
  -6  -1 -19 9290.25 737.449  40 
  -1   6 -19 9020.48 775.581  40 
   6   1 -19 8759.69 738.006  40 
   6   1 -19 10730.0 878.199  35 
   1  -6 -19 8736.17 782.090  35 
  -6  -1 -19 8454.76 788.566  35 
  -1   6 -19 9001.54 790.500  35 
   6   1 -19 10382.1 767.578  10 
  -6  -1 -19 9209.26 702.182  12 
  -1   6 -19 10061.8 816.138  10 
  -1   6 -19 9381.12 663.658  12 
  -6  -1  19 9309.96 714.463  27 
   1  -6 -19 9218.87 764.379  26 
  -6  -1  19 9501.07 706.844  20 
   6   1 -19 9488.75 849.478  19 
  -1   6  19 8896.69 749.077  21 
  -1   6 -19 9123.58 792.120  19 
  -6  -1 -19 9411.77 831.863  13 
   1  -6 -19 10369.1 861.557  13 
  -1   6 -19 9347.67 755.127  13 
   6   1 -19 8667.24 786.640  13 
  -1   6  19 8844.94 697.325  15 
  -6  -1 -21 12607.7 869.231  40 
  -1   6 -21 12507.8 935.178  40 
   6   1 -21 12950.7 881.172  40 
   1  -6 -21 13271.9 929.593  40 
  -1   6 -21 11630.8 904.274  35 
  -6  -1 -21 13800.6 1013.04  35 
   1  -6 -21 12815.0 965.184  35 
   6   1 -21 11432.5 949.814  35 
  -6  -1 -21 13068.1 833.422  12 
  -6  -1  21 12688.4 828.416  27 
   1  -6 -21 11622.3 861.436  26 
  -1   6  21 11883.8 865.335  21 
   6   1 -21 12108.1 950.062  19 
  -1   6  21 12745.4 857.859  22 
   6   1  21 11967.0 796.157  21 
  -1   6  21 12624.3 841.214  15 
   6   1 -21 12048.3 939.075  13 
  -1   6 -21 12151.6 889.354  13 
  -6  -1  21 12272.1 855.795  15 
   1  -6 -21 12757.8 964.228  13 
  -1   6 -23 1509.54 448.444  40 
  -6  -1 -23 1609.50 380.812  40 
   6   1 -23 1835.43 434.101  40 
  -1   6 -23 2025.13 464.509  35 
   1  -6 -23 2046.12 491.539  35 
   6   1 -23 1528.25 469.417  35 
  -1   6  23 1906.88 406.641  32 
  -6  -1 -23 1762.55 504.268  35 
   6   1 -23 999.616 403.161  13 
   1  -6 -23 1445.91 364.982  12 
  -6  -1 -23 1527.33 344.470  12 
  -6  -1  23 1669.57 357.664  27 
   1  -6 -23 1937.23 393.789  26 
   6   1  23 1561.90 386.077  22 
  -1   6  23 2010.72 443.494  21 
  -6  -1  23 1778.26 435.502  21 
   6   1 -23 1955.00 496.595  19 
  -1   6  23 2044.23 451.400  22 
   6   1  23 2270.31 395.833  21 
   1  -6  23 2008.91 399.129  15 
  -6  -1  23 2040.42 433.442  15 
  -1   6  23 2067.81 418.845  15 
   1  -6 -23 1750.43 414.624  13 
  -1   6 -25 4410.96 570.605  40 
   6   1 -25 5413.41 567.517  40 
  -6  -1 -25 4246.10 440.035  12 
   1  -6 -25 4543.71 457.512  12 
   1  -6 -25 4735.34 590.039  35 
  -1   6  25 3636.21 478.751  32 
   6   1 -25 4921.46 633.291  35 
   1  -6  25 4923.03 579.269  21 
  -1   6  25 4762.72 559.127  21 
  -1   6  25 4243.77 526.843  22 
   6   1  25 4772.76 468.963  21 
  -6  -1  25 5047.42 551.308  21 
   6   1  25 4477.45 486.543  22 
   1  -6  25 4574.58 442.511  15 
  -1   6  25 4200.13 473.518  15 
   6   1 -25 4044.81 579.085  13 
  -6  -1  25 5381.88 544.010  15 
  -1   6 -27 3693.73 477.158  40 
  -6  -1 -27 3703.27 347.356  12 
  -6  -1  27 3478.91 402.926  21 
   1  -6  27 3154.35 403.121  21 
   6   1  27 3019.98 361.910  22 
   1  -6  27 3028.62 381.238  22 
  -6  -1  27 2578.99 338.133  22 
  -1   6  27 3054.32 407.678  22 
  -6  -1  27 3112.99 380.076  15 
   6   1  27 3754.80 392.446  32 
   1  -6 -27 3509.51 451.146  35 
   6   1 -27 2894.99 414.633  35 
  -1   6  27 3339.90 389.374  32 
  -6  -2   0 10713.5 784.575   7 
  -6  -2   0 11134.6 742.983   8 
   6   2   0 10313.1 1047.31   6 
  -2   6   0 11278.2 668.624   5 
   2  -6   0 11904.5 773.518   2 
  -2   6   0 10696.8 792.730   3 
   6   2   2 4488.77 603.133   6 
  -2   6   2 4749.88 374.910   5 
   6   2  -2 5889.03 857.380   6 
  -2   6  -2 5525.83 428.992   7 
  -6  -2   2 4325.16 537.961   7 
  -6  -2  -2 4667.66 493.919   8 
  -6  -2   2 4276.11 519.951   8 
  -6  -2  -2 5126.11 597.109   7 
  -2   6  -2 4883.72 609.229   3 
  -6  -2   2 5052.80 856.668   1 
  -2   6  -2 4785.28 541.709   5 
   6   2  -2 5770.38 788.189   2 
   2  -6  -2 4594.25 565.973   2 
   2  -6   2 3970.71 252.998   1 
  -2   6   2 4471.92 347.856   1 
  -2   6   2 4087.60 531.253   3 
  -6  -2   2 4289.42 342.395   4 
  -6  -2  -4 83340.9 2319.62   7 
   6   2   4 83116.1 2389.08   6 
  -6  -2   4 80644.6 2109.16   8 
  -2   6   4 76364.9 1105.52   6 
  -2   6  -4 88051.6 1504.76   7 
  -6  -2   4 78410.3 2154.67   7 
  -6  -2  -4 87523.1 1909.17   8 
   6   2  -4 83249.5 2643.07   6 
  -6  -2   4 85341.1 2740.09   1 
  -2   6  -4 83896.7 2306.73   5 
   6   2  -4 86135.6 2088.14   2 
  -2   6   4 84937.9 2329.74   3 
   2  -6  -4 79771.4 2400.82   2 
  -6  -2   4 85299.9 1908.48   4 
   6   2   4 83087.9 1616.73   3 
  -2   6   4 83144.2 1914.61   1 
   2  -6   4 81511.4 1590.87   1 
  -6  -2  -6 77889.2 2174.86   5 
  -6  -2   6 78608.5 2174.46   8 
   2  -6   6 74464.7 2137.07   8 
  -2   6  -6 74784.2 1429.58   7 
   6   2   6 77539.4 2514.68   6 
   6   2  -6 76491.8 2676.57   6 
  -6  -2  -6 76186.9 2422.42   7 
  -2   6   6 70260.4 2157.56   1 
  -6  -2   6 73403.6 2601.94   1 
   6   2  -6 77356.5 2151.06   2 
  -6  -2   6 74704.2 2171.75   4 
   6   2   6 73920.4 1540.83   3 
   2  -6   6 74381.4 1964.22   1 
   6   2   6 73207.9 1856.86   4 
  -2   6  -6 73393.2 2422.87   5 
  -2   6   6 73524.5 2380.61   3 
   2  -6  -6 69909.7 2544.04   2 
   6   2   8 31761.8 1799.69   6 
  -2   6  -8 28990.7 1001.25   7 
   2  -6   8 28936.7 1391.03   8 
  -6  -2  -8 33011.7 1530.47   5 
  -6  -2  -8 30170.8 1688.51   7 
  -6  -2   8 28425.5 1365.80   8 
   2  -6  -8 28980.8 1871.70   2 
   6   2   8 28574.3 1041.64   3 
  -6  -2   8 26964.6 1738.52   1 
   6   2  -8 30156.0 1559.52   2 
   6   2  -8 29567.5 1743.40   5 
  -2   6  -8 29218.4 1705.31   5 
   2  -6   8 29219.8 1768.66   4 
  -2   6   8 25557.0 1566.14   3 
   2  -6   8 29341.9 1491.52   1 
  -6  -2   8 29505.5 1575.93   4 
  -2   6   8 29424.6 1638.34   1 
   6   2   8 30358.5 1449.22   4 
  -6  -2 -10 23026.3 1607.91   7 
  -6  -2 -10 25853.6 1461.49   5 
   2  -6  10 23593.5 1228.89   8 
  -2   6 -10 23372.3 1692.72   5 
  -6  -2  10 25240.6 1691.54   4 
   2  -6  10 25404.2 1615.21   1 
   6   2 -10 23295.3 1569.29   2 
  -6  -2  10 25647.5 1883.34   1 
  -2   6  10 22008.7 1602.53   3 
   6   2  10 23634.3 1480.84   4 
   6   2 -10 22770.8 1689.68   5 
  -2   6  10 22548.2 1653.50   1 
   2  -6 -10 23344.0 1871.23   2 
   2  -6  10 25361.7 1825.79   4 
   6   2  12 30650.5 2143.67   6 
  -2   6 -12 32369.5 2172.23   5 
  -6  -2 -12 33888.8 1804.65   5 
  -6  -2 -12 32786.8 2100.89   7 
   2  -6  12 32458.6 2288.36   4 
  -2   6  12 32380.3 2212.82   1 
   6   2  12 32941.0 1997.06   4 
   2  -6  12 32266.1 2049.67   1 
   6   2 -12 33502.3 2166.38   5 
  -6  -2  12 30810.1 2269.52   1 
  -6  -2  12 30971.6 2102.53   4 
  -2   6  12 32023.0 2115.06   3 
   6   2 -12 28379.8 1894.37   2 
   2  -6 -12 32412.6 2406.28   2 
   6   2  12 31312.8 2353.81   1 
  -2   6 -14 12258.0 1479.10   5 
   6   2  14 14668.1 1624.99   6 
  -6  -2 -14 12187.8 1428.46   7 
   2  -6 -14 12390.9 1674.84   2 
   2  -6  14 13065.3 1615.12   4 
   2  -6  14 12683.7 1477.54   1 
  -2   6  14 13354.0 1639.87   1 
  -6  -2  14 14729.0 1810.83   1 
   6   2 -14 11644.1 1433.07   5 
  -2   6  14 12546.8 1477.30   3 
   6   2  14 15320.0 1846.59   1 
   6   2 -14 13018.1 1408.88   2 
  -6  -2  14 13220.2 1560.84   4 
   6   2  16 22381.3 2231.30   6 
  -2   6 -16 20928.1 2058.02   5 
  -6  -2 -16 21539.2 2047.29   7 
   2  -6  16 19655.1 2173.84   4 
   2  -6  16 23903.1 2228.90   1 
  -6  -2  16 17782.9 2140.79   1 
  -6  -2  16 22126.2 2199.43   4 
   2  -6 -16 23674.5 2455.55   2 
   6   2  16 21280.1 2350.13   1 
  -2   6  16 22159.1 2120.83   3 
  -2   6  16 19394.4 2183.52   1 
   2  -6 -16 22344.0 1035.07  40 
   6   2 -16 22348.8 1002.63  40 
  -6  -2 -16 21878.7 974.763  40 
  -2   6 -16 21137.0 1026.23  40 
  -2   6 -16 21715.1 1041.41  35 
   2  -6 -16 21046.7 1068.04  35 
   6   2 -16 21677.4 1088.72  35 
  -6  -2 -16 20809.1 1060.42  35 
  -2   6 -16 20708.3 1017.89  10 
   6   2 -16 22128.4 1035.15  10 
  -2   6 -16 20312.7 874.543  12 
   6   2 -16 21401.7 1057.64  13 
  -6  -2 -16 20577.2 1000.22  26 
   2  -6 -16 22542.3 1077.01  26 
   2  -6 -16 21278.9 953.802  19 
  -2   6 -16 22604.7 1063.61  19 
  -2   6  16 21342.0 1001.84  21 
  -6  -2  16 21949.9 960.862  20 
   6   2 -16 22527.6 1104.21  19 
  -2   6 -16 21013.0 990.929  13 
   2  -6 -16 20820.6 1043.61  13 
  -6  -2 -16 21769.1 1094.55  13 
  -2   6  16 21364.5 954.097  15 
   6   2  18 16994.4 2131.91   6 
   2  -6  18 17711.4 2245.68   4 
   6   2  18 18549.5 2449.65   1 
  -6  -2  18 16404.8 2204.25   1 
  -6  -2  18 16648.9 2070.04   4 
  -2   6  18 15137.5 2065.81   1 
   2  -6  18 17405.2 2108.40   1 
   2  -6 -18 16295.7 2212.48   2 
   6   2 -18 17047.8 954.795  40 
   2  -6 -18 18772.7 1027.53  40 
  -2   6 -18 18535.0 1028.14  40 
  -6  -2 -18 16528.7 919.351  40 
   6   2 -18 18476.8 1081.98  35 
  -6  -2 -18 16676.4 1038.31  35 
  -2   6 -18 18350.2 1049.90  35 
   2  -6 -18 17578.9 1052.05  35 
  -2   6 -18 16923.6 863.163  12 
  -2   6 -18 17547.2 1003.45  10 
  -6  -2 -18 17200.2 903.465  12 
   6   2 -18 16942.8 960.589  10 
   2  -6 -18 17188.2 1011.55  26 
  -6  -2 -18 17218.9 963.547  26 
  -6  -2  18 16691.9 924.262  27 
  -2   6  18 17377.2 971.238  21 
  -2   6 -18 19241.9 1074.41  19 
   6   2 -18 17856.4 1090.07  19 
  -6  -2  18 17170.5 907.354  20 
   2  -6 -18 17408.3 937.261  19 
   2  -6 -18 17829.9 1040.38  13 
  -6  -2 -18 18735.4 1094.17  13 
   6   2 -18 17874.4 1048.43  13 
  -2   6 -18 16437.3 953.123  13 
  -2   6  18 17467.8 928.224  15 
  -2   6 -20 9723.11 819.882  40 
   2  -6 -20 9685.43 810.630  40 
   6   2 -20 8945.49 739.049  40 
  -6  -2 -20 10361.6 775.182  40 
  -2   6 -20 10390.2 850.653  35 
   2  -6 -20 9972.62 859.741  35 
   6   2 -20 9630.13 856.239  35 
  -6  -2 -20 9994.61 879.783  35 
  -2   6 -20 8824.74 656.660  12 
  -6  -2 -20 9204.47 723.593  12 
   6   2 -20 9680.36 764.780  10 
  -6  -2  20 9930.62 750.225  27 
   2  -6 -20 9535.78 788.327  26 
   6   2  20 10430.4 732.849  21 
  -2   6  20 9930.58 795.122  21 
   6   2 -20 10257.1 890.791  19 
   2  -6 -20 9028.95 822.706  13 
  -2   6  20 9398.41 730.665  15 
  -6  -2  20 9383.88 757.470  15 
  -2   6 -20 8720.48 761.900  13 
   6   2 -20 9273.04 813.332  13 
  -6  -2 -22 3341.36 501.460  40 
   6   2 -22 2804.19 474.274  40 
  -2   6 -22 3263.49 544.181  40 
   2  -6 -22 3572.28 588.472  35 
  -2   6 -22 2573.78 491.317  35 
  -6  -2 -22 3233.75 600.072  35 
   6   2 -22 3032.21 572.693  35 
   6   2 -22 3443.51 568.779  13 
  -2   6 -22 3319.35 434.566  12 
   2  -6 -22 2477.71 430.075  12 
  -6  -2 -22 3230.32 470.577  12 
   2  -6 -22 3251.66 552.044  13 
  -6  -2  22 3366.34 493.960  27 
   2  -6 -22 3007.57 511.129  26 
   6   2  22 3553.98 490.279  21 
  -2   6  22 3159.73 533.114  21 
   6   2 -22 3680.75 605.249  19 
  -2   6  22 3140.52 515.760  22 
   6   2  22 4031.69 523.052  22 
   2  -6  22 2662.03 405.417  15 
  -2   6  22 3169.94 480.728  15 
  -6  -2  22 2832.42 482.791  15 
   6   2 -24 1090.58 380.549  40 
  -2   6 -24 1134.60 399.851  40 
  -6  -2 -24 1711.59 399.876  40 
   6   2 -24 567.671 371.110  35 
   2  -6 -24 1445.32 445.644  35 
  -2   6  24 1309.45 329.768  32 
  -6  -2 -24 1052.50 304.740  12 
   2  -6 -24 1637.22 344.734  12 
   2  -6 -24 759.272 343.933  26 
  -2   6  24 1440.04 404.242  22 
  -2   6  24 1833.70 437.453  21 
   6   2  24 1266.56 352.128  22 
  -6  -2  24 1373.98 402.756  21 
   6   2  24 1549.09 345.743  21 
   6   2 -24 1003.27 402.462  13 
  -2   6  24 1507.78 373.178  15 
   2  -6 -24 1485.81 417.753  13 
   2  -6  24 1181.96 317.586  15 
  -6  -2  24 1270.28 374.118  15 
  -2   6 -26 1359.08 368.757  40 
  -6  -2 -26 1583.00 294.531  12 
   2  -6  26 1505.95 350.872  21 
  -6  -2  26 1204.41 302.353  22 
  -2   6  26 1563.83 378.226  22 
  -6  -2  26 1219.52 327.835  21 
   6   2  26 1418.23 333.805  22 
   6   2 -26 1451.87 400.083  13 
  -6  -2  26 1446.79 335.956  15 
  -2   6  26 1287.54 317.272  15 
   6   2  26 1715.00 342.193  32 
   6   2 -26 1283.60 366.306  35 
  -2   6  26 1762.31 329.461  32 
   2  -6 -26 1406.68 391.112  35 
  -6  -3   1 92851.2 2181.91   8 
  -6  -3  -1 91728.2 2244.71   7 
   6   3  -1 94388.0 2985.11   6 
  -6  -3  -1 91702.3 2094.33   8 
  -3   6  -1 96067.6 1980.32   7 
  -6  -3   1 91603.9 2206.33   7 
  -3   6  -1 92627.0 2110.18   5 
  -3   6   1 92698.6 1881.62   5 
   6   3   1 96321.5 2729.97   6 
  -6  -3   1 98888.4 3696.40   1 
  -3   6   1 91745.4 2236.61   3 
   3  -6   1 90305.6 2284.68   2 
  -3   6  -1 94806.3 2279.43   3 
   3  -6  -1 91278.8 2307.27   2 
  -6  -3  -3 428.286 309.972   7 
   6   3  -3-14.0416 377.113   6 
  -6  -3   3 200.327 257.530   7 
  -6  -3   3 105.316 237.980   8 
  -3   6  -3 144.632 162.857   7 
   6   3   3 41.2238 293.414   6 
  -6  -3  -3 195.678 223.086   8 
   6   3   3 113.241 176.916   3 
  -3   6   3 94.8597 245.847   3 
   3  -6  -3 194.947 309.745   2 
  -3   6  -3 107.637 288.150   3 
  -3   6   3 106.810 156.379   1 
   3  -6   3 212.708 115.568   1 
  -3   6  -3 270.606 265.500   5 
  -6  -3   3-211.721 504.971   1 
   6   3  -3 225.592 239.979   2 
  -6  -3   3-81.1081 176.121   4 
  -3   6  -5 3761.12 395.052   7 
  -6  -3  -5 3232.54 564.244   7 
   6   3  -5 4411.59 705.065   6 
   6   3   5 3904.86 608.020   6 
  -6  -3   5 3425.76 496.301   8 
  -6  -3  -5 3536.76 429.263   8 
  -6  -3   5 3373.61 444.376   7 
  -6  -3   5 3606.28 487.013   4 
  -3   6  -5 2843.81 543.397   5 
   6   3   5 3396.63 405.491   3 
   3  -6   5 3845.99 417.902   1 
   3  -6  -5 3528.64 604.845   2 
  -3   6   5 4152.25 623.648   3 
  -3   6   5 3491.27 475.712   1 
  -6  -3   5 3517.86 648.304   1 
   6   3  -5 3696.37 453.929   2 
  -3   6  -7 6824.04 853.164   5 
  -3   6  -7 7130.56 552.922   7 
   3  -6   7 5805.31 661.705   8 
  -6  -3  -7 6132.14 809.636   7 
  -6  -3   7 5982.35 677.963   8 
   6   3   7 7358.13 864.126   6 
   6   3  -7 6600.14 899.560   6 
  -6  -3   7 6095.46 732.172   4 
  -3   6   7 6503.50 738.523   1 
   6   3   7 6646.62 561.239   3 
   3  -6   7 6697.69 671.332   1 
   3  -6  -7 6806.76 940.120   2 
   6   3  -7 6771.09 673.088   2 
  -6  -3   7 6978.42 937.543   1 
  -6  -3   9 129.793 236.528   8 
  -3   6  -9 111.519 172.296   7 
   3  -6   9 167.361 236.455   8 
  -6  -3  -9 187.490 373.125   7 
   6   3   9 131.311 361.281   6 
   3  -6   9 227.858 398.040   4 
   3  -6   9 72.3771 351.006   1 
  -6  -3   9 268.988 347.926   4 
   3  -6  -9-77.3519 516.154   2 
  -6  -3   9 199.296 432.453   1 
  -3   6   9-26.6899 356.182   1 
  -3   6  -9 251.390 391.954   5 
   6   3  -9 92.0746 289.094   2 
   6   3  -9 322.768 398.309   5 
   6   3   9 303.992 192.997   3 
   6   3  11 216.783 356.350   6 
  -6  -3 -11-81.7299 384.654   7 
   3  -6  11 185.557 369.844   4 
   3  -6 -11-104.366 477.699   2 
   3  -6  11-131.213 302.489   1 
  -3   6 -11 130.332 379.873   5 
  -6  -3  11 2.19439 372.554   4 
  -6  -3  11-311.538 514.946   1 
  -3   6  11-94.5750 372.885   1 
   6   3 -11-509.805 319.789   2 
  -3   6  11 198.846 407.978   3 
   6   3 -11 307.379 362.226   5 
  -6  -3 -13 3963.61 827.687   7 
   6   3  13 3568.19 862.297   6 
   3  -6 -13 3819.33 970.124   2 
   6   3 -13 2909.62 748.804   5 
  -3   6  13 3970.34 944.381   1 
  -3   6 -13 3363.99 795.948   5 
  -6  -3  13 3135.45 773.727   4 
   3  -6  13 3695.48 918.052   4 
   3  -6  13 3987.82 793.822   1 
  -3   6  13 3969.44 865.275   3 
   6   3  13 2855.25 850.625   1 
  -6  -3  13 3383.33 897.241   1 
   6   3  15-310.799 430.159   6 
  -6  -3 -15-1019.32 512.534   7 
   6   3  15-457.868 515.567   1 
  -6  -3  15 43.5833 526.429   1 
  -3   6 -15-763.026 533.971   5 
   3  -6  15-357.336 451.932   1 
   3  -6 -15 601.595 614.183   2 
   3  -6  15-519.027 505.981   4 
  -6  -3  15 495.383 590.927   4 
  -3   6  15-247.789 437.793   3 
  -3   6  15 212.562 509.336   1 
   6   3 -15-914.792 544.942   5 
  -6  -3 -15 485.085 236.807  40 
   6   3 -15 157.821 220.311  40 
   3  -6 -15 253.395 236.070  40 
  -3   6 -15 274.112 246.041  40 
  -6  -3 -15-37.0921 277.409  35 
   3  -6 -15-62.6647 313.275  35 
  -3   6 -15 481.484 239.661  35 
   6   3 -15 456.577 290.390  35 
  -3   6 -15 117.821 263.011  12 
   3  -6 -15 257.730 259.127  13 
   6   3 -15 318.446 281.132  10 
   6   3 -15 34.3171 251.600  13 
  -3   6 -15 356.204 328.962  10 
  -6  -3 -15 397.559 234.970  26 
   3  -6 -15-22.2880 238.108  26 
  -3   6 -15 262.530 295.596  19 
  -6  -3  15 105.698 240.609  20 
   6   3 -15 423.420 292.532  19 
  -3   6  15 475.839 249.869  21 
  -3   6  15 317.019 248.216  15 
  -6  -3 -15 403.202 299.756  13 
  -6  -3 -17 6169.05 1119.10   7 
   6   3  17 6959.92 1374.40   6 
   3  -6  17 7316.93 1415.90   4 
   3  -6 -17 8983.20 1652.91   2 
  -6  -3  17 7130.15 1479.42   1 
  -6  -3  17 9535.77 1531.27   4 
  -3   6  17 5243.57 1234.29   1 
   6   3  17 6393.60 1438.21   1 
   3  -6  17 5503.88 1125.33   1 
  -3   6  17 6979.17 1271.98   3 
  -3   6 -17 8977.27 1450.53   5 
   6   3 -17 6972.09 614.588  40 
  -6  -3 -17 7171.82 621.243  40 
   3  -6 -17 7609.13 686.748  40 
  -3   6 -17 7425.84 655.797  40 
  -3   6 -17 7439.51 673.907  35 
   3  -6 -17 7003.06 698.807  35 
   6   3 -17 6593.67 645.146  35 
  -6  -3 -17 7013.49 669.774  35 
  -3   6 -17 6736.45 567.360  12 
   6   3 -17 6515.23 644.623  10 
  -3   6 -17 6699.93 654.506  10 
   6   3 -17 6332.48 634.561  13 
  -6  -3 -17 7074.46 632.470  26 
   3  -6 -17 7680.20 690.008  26 
  -3   6  17 7154.79 645.775  21 
  -6  -3  17 6846.82 587.005  20 
  -3   6 -17 7098.82 679.199  19 
   6   3  17 7699.57 612.199  21 
   6   3 -17 6586.30 679.785  19 
   3  -6 -17 7015.84 597.574  19 
  -3   6  17 6919.33 614.779  15 
  -3   6 -17 7582.19 682.740  13 
   3  -6 -17 6593.24 663.973  13 
  -6  -3 -17 7186.88 700.322  13 
   6   3  19 3378.25 1013.12   6 
  -6  -3  19 2116.95 885.642   4 
   3  -6  19 600.706 700.675   4 
   3  -6 -19-3047.65 1080.34   2 
  -3   6 -19 240.146 299.877  40 
  -6  -3 -19 377.742 304.886  40 
   3  -6 -19 640.954 356.172  40 
   6   3 -19 529.651 347.921  40 
   6   3 -19 132.398 301.298  35 
  -6  -3 -19 625.413 382.233  35 
   3  -6 -19 246.825 347.822  35 
  -3   6 -19 334.453 332.724  35 
   6   3 -19 391.849 359.026  10 
  -3   6 -19 389.184 297.744  12 
  -6  -3 -19 557.546 350.032  12 
   3  -6 -19 632.110 391.288  13 
   6   3 -19 330.656 337.483  13 
  -6  -3  19 471.326 297.813  27 
  -6  -3 -19 307.052 275.641  26 
   3  -6 -19 371.789 292.166  26 
  -3   6  19 544.127 351.505  21 
   3  -6 -19 395.564 297.543  19 
   6   3  19 341.453 274.116  21 
   6   3 -19 822.696 426.490  19 
  -6  -3  19 277.413 290.504  20 
  -6  -3 -19 547.705 398.662  13 
  -3   6 -19 796.332 340.851  13 
  -3   6  19 655.549 316.060  15 
   6   3 -21 696.818 364.704  40 
  -3   6 -21 1186.21 408.345  40 
   3  -6 -21 1538.35 445.269  40 
  -6  -3 -21 1234.97 384.995  40 
  -6  -3 -21 1535.19 484.555  35 
   6   3 -21 1033.03 407.138  35 
   3  -6 -21 1167.21 456.481  35 
  -3   6 -21 765.700 388.818  35 
  -3   6 -21 1089.90 325.130  12 
   6   3 -21 1273.94 416.557  13 
  -6  -3 -21 741.921 328.844  12 
   6   3 -21 1868.77 453.904  10 
   3  -6 -21 918.798 384.209  13 
  -6  -3  21 1317.78 377.075  27 
   3  -6 -21 1345.18 391.018  26 
  -3   6  21 1718.69 428.588  21 
   6   3 -21 1212.23 456.239  19 
   6   3  21 1378.03 377.752  21 
   6   3  21 1486.00 372.701  22 
  -3   6  21 1160.15 357.757  22 
   3  -6  21 1511.25 355.214  15 
  -3   6  21 2003.77 424.321  15 
  -6  -3  21 1039.02 370.586  15 
  -6  -3 -23 124.910 309.831  40 
   6   3 -23 293.420 342.171  40 
  -3   6 -23-412.520 375.942  40 
  -6  -3 -23-82.5042 371.509  35 
  -3   6 -23-236.818 376.273  35 
   6   3 -23-372.177 355.038  35 
   3  -6 -23 315.538 372.763  35 
  -3   6  23-158.764 248.485  32 
   6   3 -23 29.9705 326.781  13 
  -6  -3 -23 1.52464 280.757  12 
  -3   6 -23-78.0125 262.119  12 
   3  -6 -23 506.053 284.087  12 
  -6  -3  23 39.8069 248.991  27 
   3  -6 -23 62.5552 269.184  26 
   6   3  23-79.1345 318.727  22 
  -3   6  23-476.659 338.665  22 
   6   3 -23 9.05242 395.175  19 
  -3   6  23 80.7631 325.312  21 
   6   3  23-114.122 266.301  21 
  -6  -3  23-492.581 356.985  21 
  -3   6  23 102.943 318.350  15 
   3  -6  23-22.1410 232.841  15 
   3  -6 -23-289.342 347.259  13 
  -6  -3  23-408.907 360.718  15 
   6   3 -25 1625.40 378.817  40 
  -3   6 -25 1999.60 429.165  40 
  -6  -3 -25 1529.63 328.279  12 
   6   3 -25 1512.71 386.798  35 
   3  -6 -25 2005.89 459.557  35 
   6   3  25 1336.37 351.702  32 
  -3   6  25 1548.13 338.892  32 
   3  -6  25 1525.44 371.688  21 
  -3   6  25 1529.03 374.498  22 
   6   3  25 1632.47 368.064  22 
  -6  -3  25 1326.09 361.707  21 
   6   3  25 1653.28 327.994  21 
  -3   6  25 2197.25 438.745  21 
  -3   6  25 1514.17 357.488  15 
   6   3 -25 1578.95 418.826  13 
   3  -6 -25 1284.16 392.492  13 
  -6  -3  25 1526.47 375.111  15 
  -3   6 -27 524.679 291.326  40 
  -6  -3 -27 830.240 212.887  12 
   3  -6  27 1244.40 272.589  21 
  -6  -3  27 616.494 223.846  22 
   6   3  27 1171.88 291.314  22 
  -3   6  27 903.116 294.814  22 
   3  -6  27 850.358 215.935  22 
  -6  -3  27 638.226 251.721  21 
  -6  -3  27 790.762 258.118  15 
  -3   6  27 936.847 241.789  15 
   6   3  27 1015.22 268.877  32 
   3  -6 -27 1198.62 334.711  35 
   6   3 -27 832.855 258.892  35 
  -4   6   0 490700. 5067.72   7 
  -6  -4   0 492288. 5127.20   8 
  -4   6   0 494704. 4920.83   5 
  -6  -4   0 481949. 5068.29   7 
   6   4   0 494791. 6652.25   6 
   4  -6   0 479211. 5638.55   2 
  -4   6   0 497497. 5112.96   3 
  -4   6  -2 667925. 6223.73   5 
  -6  -4   2 629220. 5741.31   7 
   6   4  -2 638104. 8029.29   6 
  -4   6   2 640577. 5272.57   5 
  -6  -4  -2 638222. 6121.44   7 
   6   4   2 655197. 7046.52   6 
  -6  -4  -2 649236. 5690.48   8 
  -6  -4   2 634865. 6039.61   8 
   4  -6  -2 634347. 6700.48   2 
  -6  -4   2 673317. 9120.34   1 
  -4   6  -2 652372. 6155.10   3 
  -4   6   2 663130. 6170.29   3 
  -4   6   2 617571. 4304.18   1 
  -6  -4  -4 217875. 3234.18   8 
  -6  -4   4 199736. 3322.89   7 
  -4   6  -4 213979. 3878.37   5 
   6   4  -4 202722. 4435.37   6 
   6   4   4 212354. 3959.88   6 
  -6  -4   4 205527. 3594.85   8 
  -4   6  -4 213067. 3051.20   7 
  -6  -4  -4 202683. 3795.24   7 
   6   4   4 208660. 3302.42   3 
   6   4  -4 213877. 2645.68   2 
  -6  -4   4 217862. 4794.89   1 
  -4   6   4 196924. 3071.99   1 
   4  -6   4 215574. 2538.12   1 
  -6  -4   4 220024. 3316.14   4 
  -4   6  -4 214003. 3728.09   3 
   4  -6  -4 204004. 4127.91   2 
  -6  -4   6 175220. 3461.49   8 
   6   4  -6 185203. 4448.07   6 
  -4   6  -6 176619. 3915.77   5 
  -6  -4  -6 189133. 2930.87   8 
   6   4   6 182933. 3906.58   6 
  -6  -4  -6 182934. 3949.71   7 
  -4   6  -6 183025. 2877.62   7 
   6   4   6 176881. 3009.16   3 
   4  -6  -6 180427. 4268.31   2 
  -6  -4   6 182142. 3538.07   4 
  -6  -4   6 193413. 4479.81   1 
  -4   6   6 181053. 3485.17   1 
   6   4  -6 182458. 2844.55   2 
   4  -6   6 183300. 3034.68   1 
  -4   6  -8 188140. 4388.09   5 
   6   4   8 194524. 4451.37   6 
  -6  -4   8 189683. 3812.19   8 
  -4   6  -8 194353. 3213.33   7 
   4  -6   8 193200. 3635.38   8 
  -6  -4  -8 194845. 4438.60   7 
   4  -6   8 200808. 3836.96   1 
   6   4  -8 191671. 4648.04   5 
   6   4   8 188193. 3277.99   3 
   4  -6   8 190149. 4419.43   4 
  -4   6   8 194539. 4197.98   1 
   4  -6  -8 198430. 5056.37   2 
  -6  -4   8 195338. 4224.39   4 
   6   4  -8 190075. 3385.86   2 
  -6  -4   8 195209. 4760.70   1 
  -4   6 -10 225023. 5247.82   5 
  -6  -4 -10 220461. 5200.67   7 
   6   4  10 224037. 5207.05   6 
  -6  -4  10 218800. 4214.68   8 
  -4   6 -10 222098. 3700.98   7 
   4  -6  10 229584. 5346.28   4 
   6   4  10 216857. 3773.42   3 
   4  -6  10 235246. 4848.22   1 
   4  -6 -10 225002. 5911.54   2 
  -6  -4  10 224650. 5113.04   4 
  -6  -4  10 223415. 5579.27   1 
  -4   6  10 214265. 5106.62   1 
   6   4 -10 215774. 4125.56   2 
   6   4 -10 232977. 5515.93   5 
  -6  -4 -12 106248. 3930.20   7 
   6   4  12 105536. 3943.12   6 
  -4   6 -12 103452. 3927.86   5 
  -6  -4  12 103383. 3918.90   4 
   4  -6  12 101631. 3599.25   1 
   4  -6  12 99891.6 3915.37   4 
   4  -6 -12 101119. 4398.46   2 
  -4   6  12 101189. 3939.80   1 
  -6  -4  12 107380. 4290.56   1 
   6   4  12 101779. 4351.43   1 
   6   4 -12 104812. 4048.13   5 
  -6  -4 -14 102747. 4218.46   7 
  -4   6 -14 107666. 4340.50   5 
   6   4  14 103724. 4310.32   6 
   6   4 -14 110921. 4519.80   5 
  -4   6  14 106117. 4363.94   3 
   6   4  14 111810. 5013.65   1 
   4  -6  14 101705. 4072.72   1 
   4  -6 -14 105816. 4892.83   2 
  -4   6  14 106579. 4495.58   1 
  -6  -4  14 101585. 4648.05   1 
  -6  -4  14 105386. 4399.83   4 
   4  -6  14 108545. 4515.83   4 
  -6  -4 -16 31152.1 2447.22   7 
   6   4  16 29896.3 2548.45   6 
  -4   6 -16 29325.9 2467.40   5 
   4  -6  16 30192.1 2651.66   4 
   4  -6  16 33933.7 2630.87   1 
  -4   6  16 30371.0 2547.11   3 
  -4   6  16 31894.1 2753.92   1 
  -6  -4  16 33983.3 2971.34   1 
   4  -6 -16 33160.0 3002.53   2 
   6   4 -16 28261.3 2474.95   5 
  -6  -4  16 31841.1 2707.93   4 
   6   4  16 29307.6 2834.26   1 
  -6  -4 -16 32181.6 1184.81  40 
   6   4 -16 31950.7 1208.15  40 
   4  -6 -16 32777.3 1258.57  40 
  -4   6 -16 32028.9 1230.09  40 
   4  -6 -16 30564.7 1300.66  35 
  -4   6 -16 32714.1 1309.04  35 
  -6  -4 -16 31713.9 1292.51  35 
   6   4 -16 30402.2 1266.58  35 
   6   4 -16 31593.4 1273.48  10 
   4  -6 -16 31619.2 1289.11  13 
  -4   6 -16 30812.5 1104.38  12 
  -4   6 -16 30239.8 1228.93  10 
   6   4 -16 32287.0 1257.05  13 
  -4   6  16 29559.8 1083.00  27 
  -6  -4 -16 29992.7 1200.73  26 
   4  -6 -16 31532.3 1314.95  26 
   4  -6 -16 31093.3 1161.24  19 
  -6  -4  16 30704.8 1160.23  20 
   6   4 -16 31264.9 1314.81  19 
   6   4  16 32637.4 1145.30  21 
  -4   6  16 34504.6 1261.79  21 
  -4   6  16 30611.9 1146.68  15 
  -6  -4 -16 31093.2 1303.47  13 
  -4   6 -16 31981.0 1251.73  13 
  -6  -4 -18 31310.7 2650.77   7 
   6   4  18 31297.0 2799.37   6 
  -6  -4  18 31840.8 3099.54   1 
   4  -6  18 26753.2 2524.33   1 
   6   4  18 30713.1 3120.72   1 
  -4   6  18 28845.0 2650.20   3 
   4  -6  18 29818.8 2846.43   4 
  -4   6  18 30926.7 2976.29   1 
  -6  -4  18 29149.7 2804.52   4 
   4  -6 -18 25018.6 2803.14   2 
   6   4 -18 31720.7 1285.66  40 
   4  -6 -18 33488.8 1335.46  40 
  -6  -4 -18 32771.5 1283.24  40 
  -4   6 -18 32725.5 1318.28  40 
  -6  -4 -18 31487.1 1387.05  35 
   4  -6 -18 30146.2 1382.28  35 
   6   4 -18 31395.9 1369.87  35 
  -4   6 -18 31687.5 1389.73  35 
  -4   6 -18 31036.1 1166.31  12 
   6   4 -18 28935.1 1297.51  10 
   4  -6 -18 30570.7 1350.97  26 
  -6  -4  18 29502.4 1222.92  27 
  -6  -4 -18 30587.8 1271.38  26 
   6   4  18 32673.9 1215.40  21 
  -6  -4  18 28897.2 1195.55  20 
   6   4 -18 32138.0 1419.61  19 
  -4   6  18 34149.1 1339.11  21 
   4  -6 -18 30129.2 1222.71  19 
   4  -6 -18 30200.0 1341.51  13 
  -4   6  18 30176.2 1211.81  15 
   6   4 -18 31944.6 1335.10  13 
  -6  -4 -18 29710.4 1369.39  13 
  -4   6 -18 32385.3 1348.20  13 
  -6  -4 -20 20216.3 1061.92  40 
   6   4 -20 19816.1 1089.05  40 
  -4   6 -20 18829.0 1065.49  40 
   4  -6 -20 21105.6 1134.59  40 
   6   4 -20 20729.5 1170.08  35 
  -6  -4 -20 21703.0 1219.48  35 
  -4   6 -20 20287.2 1186.01  35 
   4  -6 -20 20534.9 1205.32  35 
  -4   6 -20 19532.9 963.420  12 
   6   4 -20 19057.9 1112.07  10 
  -6  -4 -20 18353.9 977.905  12 
  -6  -4 -20 18491.4 1040.53  26 
  -6  -4  20 18897.0 1023.65  27 
   4  -6 -20 20064.4 1136.97  26 
  -4   6  20 20509.1 1114.44  21 
   6   4 -20 19767.4 1180.16  19 
   4  -6 -20 18865.4 1020.00  19 
   6   4  20 20719.3 1027.73  21 
   6   4  20 18555.1 999.848  22 
  -6  -4  20 18649.6 977.794  20 
   4  -6 -20 18019.2 1101.79  13 
   6   4 -20 19996.5 1108.32  13 
  -4   6  20 18257.8 1004.30  15 
   6   4 -22 17999.4 1044.73  40 
  -4   6 -22 19251.5 1086.02  40 
  -6  -4 -22 19422.8 1047.01  40 
  -4   6  22 17746.4 922.811  32 
  -6  -4 -22 19251.9 1161.30  35 
   6   4 -22 16434.3 1032.29  35 
  -4   6 -22 18980.3 1173.52  35 
   4  -6 -22 17612.7 1123.90  35 
   4  -6 -22 13202.3 766.064  12 
  -6  -4 -22 20056.4 999.845  12 
  -4   6 -22 17177.4 889.107  12 
  -6  -4  22 17685.6 979.702  27 
   4  -6 -22 17632.7 1078.14  26 
   6   4 -22 19428.5 1198.41  19 
  -4   6  22 20060.3 1027.63  22 
  -4   6  22 20205.1 1096.52  21 
   6   4  22 18908.7 973.035  21 
   6   4  22 18976.6 1015.54  22 
   4  -6 -22 19742.8 1153.02  13 
   6   4 -22 18606.0 1088.71  13 
  -4   6  22 17619.3 982.212  15 
  -6  -4  22 18081.0 1020.82  15 
  -4   6 -24 9837.30 773.528  40 
   6   4 -24 10185.6 760.068  40 
   4  -6 -24 9632.22 814.548  35 
   6   4  24 9685.98 714.392  32 
  -4   6  24 6902.62 582.737  32 
   6   4 -24 8941.33 721.607  35 
  -4   6 -24 8841.13 605.655  12 
  -6  -4 -24 9042.27 655.344  12 
   4  -6 -24 7982.98 683.637  26 
  -6  -4  24 7857.50 637.956  27 
   6   4  24 8459.46 688.093  22 
  -6  -4  24 8505.85 709.084  21 
   6   4  24 8647.30 640.478  21 
  -4   6  24 9709.26 772.856  21 
  -4   6  24 8578.78 690.480  22 
  -6  -4  24 9207.44 715.334  15 
   4  -6 -24 9757.21 803.841  13 
  -4   6  24 8482.87 687.231  15 
   6   4 -24 8957.27 748.165  13 
   6   4 -26 6526.33 568.266  40 
  -4   6 -26 5146.53 535.315  40 
  -6  -4 -26 5828.78 484.657  12 
   4  -6  26 5299.36 475.106  21 
   6   4  26 5711.51 543.669  22 
   4  -6  26 5440.36 454.397  22 
  -6  -4  26 6206.90 558.097  21 
  -4   6  26 5784.42 528.766  22 
  -6  -4  26 5767.49 535.602  15 
  -4   6  26 5891.45 511.415  15 
   6   4  26 5712.03 522.981  32 
   6   4 -26 5289.21 501.469  35 
   4  -6 -26 6508.59 643.261  35 
  -6  -5  -1 2235.44 418.135   8 
  -6  -5   1 2199.59 457.111   8 
  -6  -5  -1 2680.86 454.508   7 
   6   5   1 2039.14 595.234   6 
  -5   6   1 2130.38 471.594   7 
  -5   6   1 2308.77 442.801   5 
  -5   6  -1 2227.46 438.354   7 
  -6  -5   1 2402.85 398.950   7 
  -5   6  -1 2115.76 442.893   5 
   5  -6  -1 2155.42 304.566   6 
   6   5  -1 1899.62 629.784   6 
  -5   6   1 2475.37 449.504   3 
  -5   6  -1 2561.37 426.626   3 
  -5   6   1 2417.10 381.149   1 
   5  -6  -1 2452.99 554.154   2 
  -6  -5   1 2701.95 725.175   1 
  -6  -5  -3-126.377 284.595   7 
   6   5   3 466.536 333.664   6 
  -6  -5  -3 32.9629 219.722   8 
   6   5  -3-5.10068 418.173   6 
  -5   6  -3 180.977 233.189   7 
  -6  -5   3 58.9796 229.433   7 
  -6  -5   3-158.386 239.943   8 
   6   5  -3 49.1211 135.780   2 
   5  -6  -3-87.4244 400.715   2 
  -5   6  -3 192.494 295.721   5 
   6   5   3 136.615 237.908   3 
  -6  -5   3 42.3736 490.295   1 
  -5   6  -3 93.8964 271.867   3 
  -5   6   3 119.106 164.237   1 
  -5   6  -5 15469.9 1177.71   5 
   6   5   5 16271.9 1177.22   6 
  -6  -5   5 16515.7 1118.00   8 
   6   5  -5 17059.3 1407.15   6 
  -6  -5  -5 16418.6 954.930   8 
  -5   6  -5 17120.5 975.626   7 
  -6  -5  -5 16938.3 1212.30   7 
  -6  -5   5 14474.2 776.287   7 
   6   5  -5 16124.2 666.284   2 
  -5   6   5 16242.6 1015.89   1 
   6   5   5 16516.9 1012.18   3 
   5  -6  -5 16136.5 1332.51   2 
   5  -6   5 17152.7 860.023   1 
  -6  -5   5 17479.2 1094.62   4 
  -6  -5   5 17523.9 1474.56   1 
  -6  -5  -7 10924.2 736.286   8 
  -6  -5  -7 11484.4 1107.26   7 
  -6  -5   7 11884.5 1002.55   8 
  -5   6  -7 11356.0 843.573   7 
   6   5   7 10499.1 1026.43   6 
  -5   6  -7 11027.7 1104.45   5 
   6   5  -7 11276.7 1276.03   6 
  -5   6   7 11104.4 986.865   1 
   5  -6  -7 11529.8 1276.42   2 
  -6  -5   7 10716.2 1000.12   4 
   5  -6   7 11269.0 865.959   1 
   6   5   7 11729.6 882.539   3 
   6   5  -7 11794.6 1187.93   5 
   6   5  -7 11165.9 692.638   2 
  -6  -5   7 11381.6 1215.33   1 
  -6  -5  -9 12793.4 1287.70   7 
  -5   6  -9 12200.1 916.447   7 
  -6  -5   9 12452.0 1057.91   8 
   6   5   9 13093.1 1278.74   6 
  -5   6  -9 12806.3 1272.29   5 
   5  -6   9 12952.8 1004.96   8 
   5  -6  -9 10934.7 1360.15   2 
  -5   6   9 11645.5 1167.58   1 
   6   5  -9 10492.7 1183.25   5 
   6   5   9 12351.1 957.393   3 
   5  -6   9 12629.1 1226.57   4 
  -6  -5   9 9004.99 1019.38   4 
  -6  -5   9 10415.4 1267.89   1 
   6   5  -9 10973.9 828.158   2 
   5  -6   9 12692.7 1074.15   1 
  -6  -5 -11 7411.18 1082.08   7 
  -5   6 -11 7447.54 1072.47   5 
  -6  -5  11 6629.11 799.987   8 
   6   5  11 8622.13 1112.53   6 
   5  -6  11 7762.25 1004.26   1 
   5  -6  11 7781.05 1075.60   4 
   5  -6 -11 6455.94 1198.80   2 
  -5   6  11 7175.86 1048.22   1 
  -6  -5  11 7550.36 1067.78   4 
   6   5 -11 6890.68 1066.95   5 
  -6  -5  11 8586.36 1255.17   1 
  -6  -5 -13 18872.1 1795.69   7 
  -5   6 -13 22791.9 1959.49   5 
   6   5  13 21437.8 1910.97   6 
   5  -6  13 18623.4 1769.15   4 
   6   5 -13 20601.4 1970.61   5 
  -5   6  13 19817.4 1874.33   1 
   6   5  13 18619.0 2007.63   1 
   5  -6  13 22643.7 1850.29   1 
  -6  -5  13 23260.9 2172.08   1 
  -6  -5  13 21276.4 1948.08   4 
   5  -6 -13 20100.0 2121.62   2 
  -5   6 -15 11487.2 1522.36   5 
   6   5  15 11663.0 1540.95   6 
  -6  -5 -15 12190.7 1585.24   7 
  -5   6  15 12858.3 1729.29   1 
  -6  -5  15 11076.2 1580.88   4 
   5  -6  15 12994.7 1635.08   4 
   6   5  15 12124.3 1786.01   1 
   5  -6  15 14200.4 1616.95   1 
   6   5 -15 13444.3 1661.36   5 
  -6  -5  15 13350.0 1825.06   1 
  -5   6  15 11752.1 1561.34   3 
   5  -6 -15 12523.4 1849.34   2 
   5  -6 -15 13843.6 798.261  40 
  -6  -5 -15 14401.0 787.972  40 
  -5   6 -15 12174.3 745.521  40 
   6   5 -15 12359.9 747.913  40 
  -6  -5 -15 12594.5 800.633  35 
   5  -6 -15 12597.5 839.762  35 
   6   5 -15 11678.7 763.076  35 
  -5   6 -15 12170.1 803.867  35 
  -5   6 -15 11270.4 680.165  12 
   6   5 -15 12231.3 753.543  13 
   6   5 -15 12057.0 794.474  10 
   5  -6 -15 11039.0 772.562  13 
  -6  -5 -15 13176.3 782.814  26 
   5  -6 -15 12590.7 840.454  26 
  -5   6  15 12623.3 712.097  27 
  -6  -5  15 12908.0 756.161  20 
  -5   6 -15 16927.4 1025.78  18 
  -5   6  15 13282.0 787.175  21 
   6   5 -15 12586.3 828.924  19 
   6   5  15 13566.3 732.738  21 
  -6  -5 -15 12078.1 809.158  13 
  -5   6 -15 12282.3 785.191  13 
  -5   6  15 12658.9 737.235  15 
   6   5  17 12054.4 1678.93   6 
  -6  -5 -17 11567.4 1645.71   7 
  -5   6 -17 12233.6 1681.32   5 
   6   5  17 10227.7 1790.50   1 
   5  -6  17 12269.2 1763.06   4 
   5  -6  17 10928.8 1543.41   1 
  -6  -5  17 12482.0 1853.14   4 
  -6  -5  17 9580.66 1724.02   1 
  -5   6  17 13244.0 1888.72   1 
  -5   6  17 12877.2 1749.74   3 
   5  -6 -17 11623.1 1916.71   2 
   5  -6 -17 11955.3 813.595  40 
  -5   6 -17 12238.7 807.973  40 
   6   5 -17 11939.0 795.854  40 
  -6  -5 -17 12656.8 805.739  40 
  -6  -5 -17 10831.0 814.399  35 
  -5   6 -17 11561.7 851.669  35 
   6   5 -17 12317.9 854.407  35 
   5  -6 -17 11928.6 895.317  35 
   6   5 -17 12965.0 901.712  10 
  -5   6 -17 12278.2 753.580  12 
   5  -6 -17 11754.4 866.278  13 
  -6  -5 -17 13432.5 837.363  26 
   5  -6 -17 12297.7 887.482  26 
   5  -6 -17 11904.7 771.100  19 
  -5   6  17 13681.3 853.435  21 
  -6  -5  17 11949.3 783.941  20 
   6   5  17 13444.9 795.944  21 
   6   5 -17 13186.5 921.840  19 
  -6  -5 -17 13383.0 911.319  13 
   6   5 -17 12639.2 837.229  13 
  -5   6 -17 12763.7 871.810  13 
  -5   6  17 12101.4 785.589  15 
  -6  -5 -19 14889.1 924.308  40 
   5  -6 -19 14272.0 929.521  40 
   6   5 -19 14316.4 930.223  40 
  -5   6 -19 13705.7 891.116  40 
   6   5 -19 14046.2 955.265  35 
  -5   6 -19 15988.2 1038.99  35 
  -6  -5 -19 15029.5 1004.49  35 
   5  -6 -19 14461.8 1037.78  35 
  -5   6 -19 14017.5 838.075  12 
   6   5 -19 12502.0 930.121  10 
  -6  -5 -19 13055.3 871.680  26 
  -6  -5  19 14211.9 898.726  27 
   5  -6 -19 14146.8 978.529  26 
   6   5 -19 13929.5 986.287  19 
   5  -6 -19 13953.8 876.942  19 
   6   5  19 15307.3 892.740  21 
  -5   6  19 14880.6 935.025  21 
  -6  -5  19 14109.8 877.899  20 
   6   5  19 14055.7 874.481  22 
  -6  -5 -19 15643.8 1045.03  13 
  -5   6  19 14162.9 875.340  15 
   5  -6 -19 12688.7 957.642  13 
   6   5 -19 13395.5 915.488  13 
   6   5 -21 12163.6 892.095  40 
  -6  -5 -21 12129.4 851.603  40 
   5  -6 -21 14768.4 961.006  40 
  -5   6 -21 12679.9 882.453  40 
   6   5 -21 11417.6 861.381  35 
   5  -6 -21 11891.5 970.445  35 
  -6  -5 -21 12227.4 963.782  35 
  -5   6 -21 12774.1 986.339  35 
   6   5 -21 13607.6 997.332  10 
  -6  -5 -21 11715.0 800.689  12 
  -5   6 -21 11941.9 770.628  12 
   5  -6 -21 12850.7 948.848  26 
  -6  -5  21 11470.5 834.613  27 
  -6  -5 -21 12757.3 855.630  26 
  -6  -5  21 11540.2 783.710  20 
  -5   6  21 13225.5 849.808  22 
  -5   6  21 13470.3 909.335  21 
   6   5 -21 12668.1 978.227  19 
   6   5  21 13213.6 835.474  21 
   6   5  21 12683.2 861.734  22 
   6   5 -21 12017.9 876.341  13 
   5  -6 -21 12136.1 929.965  13 
  -5   6  21 12493.8 860.642  15 
   6   5 -23 9565.57 788.212  40 
  -5   6 -23 10200.0 789.049  40 
   6   5  23 9334.93 743.149  32 
  -5   6  23 9316.60 662.810  32 
   6   5 -23 7266.08 690.378  35 
   5  -6 -23 11079.8 916.548  35 
  -6  -5 -23 10953.5 891.464  35 
  -6  -5 -23 9676.94 709.942  12 
  -5   6 -23 9264.08 644.996  12 
   5  -6 -23 8809.50 763.164  26 
  -6  -5  23 8740.56 698.742  27 
  -5   6  23 11738.1 839.986  21 
   6   5  23 9450.09 743.350  22 
   6   5 -23 9725.20 865.040  19 
  -5   6  23 10520.8 748.576  22 
   6   5  23 10370.4 739.668  21 
   6   5 -23 9005.17 756.641  13 
  -6  -5  23 9863.42 779.442  15 
   5  -6 -23 9813.44 837.689  13 
  -5   6  23 9355.15 730.258  15 
  -5   6 -25 5800.20 572.215  40 
   6   5 -25 6164.02 601.570  40 
  -5   6 -25 5906.93 474.215  12 
  -6  -5 -25 5604.17 523.261  12 
   5  -6 -25 5620.78 651.808  35 
   6   5 -25 5250.80 530.431  35 
   6   5  25 6794.85 605.437  32 
   6   5  25 6054.42 580.430  22 
  -6  -5  25 5708.17 576.009  21 
  -5   6  25 5482.28 536.878  22 
   5  -6  25 5157.78 486.870  21 
  -5   6  25 5835.75 548.795  15 
   6   5 -25 4986.70 520.113  13 
  -6  -5  25 5824.13 555.915  15 
   5  -6 -25 6098.72 645.166  13 
  -5   6 -27 3381.51 381.312  40 
  -6  -5 -27 3160.15 343.427  12 
  -5   6  27 3621.86 399.835  22 
   6   5  27 4543.27 481.062  22 
  -6  -5  27 2660.10 338.836  22 
  -6  -5  27 4060.02 398.770  21 
  -5   6  27 3877.12 378.135  15 
  -6  -5  27 3550.81 397.537  15 
   6   5  27 4197.13 428.309  34 
   6   5  27 3917.26 435.954  32 
   5  -6 -27 4176.46 506.548  35 
  -6   6   0 61979.8 2040.53   7 
  -6  -6   0 62353.6 1853.92   7 
  -6  -6   0 61666.8 1975.42   8 
  -6   6   0 58892.0 1973.23   5 
   6  -6   0 59316.6 1559.32   6 
   6   6   0 62916.0 2478.41   6 
   6  -6   0 63021.3 2349.80   2 
  -6   6   0 61228.8 1832.77   3 
  -6   6  -2 45673.0 1811.54   5 
  -6  -6   2 45081.8 1574.87   7 
  -6  -6  -2 41300.1 1665.57   7 
  -6   6  -2 44007.5 1670.29   7 
   6   6  -2 44550.0 2191.94   6 
  -6  -6  -2 45398.9 1655.30   8 
  -6  -6   2 43416.0 1718.63   8 
   6   6   2 45891.1 2127.08   6 
  -6  -6   2 45516.2 2585.29   1 
   6   6   2 43502.5 1804.23   3 
  -6   6   2 42733.1 1522.42   1 
   6  -6  -2 44595.8 2090.77   2 
  -6   6  -2 43892.0 1589.80   3 
  -6   6   2 46628.1 1733.49   3 
   6   6   4 51471.1 2108.26   6 
  -6  -6   4 49536.5 1923.32   8 
  -6  -6  -4 49225.1 1990.66   7 
  -6  -6   4 47480.8 1590.85   7 
  -6   6  -4 49853.9 1739.26   7 
   6   6  -4 51401.7 2328.98   6 
  -6   6  -4 47142.2 2002.98   5 
  -6  -6  -4 49798.3 1685.37   8 
  -6   6  -4 50532.1 1825.11   3 
  -6  -6   4 53422.8 2615.61   1 
  -6   6   4 47320.4 1687.63   1 
   6   6   4 50368.0 1879.90   3 
   6  -6  -4 48318.2 2249.51   2 
  -6   6  -6 13682.4 971.942   7 
   6   6   6 13861.7 1162.22   6 
  -6  -6  -6 14780.4 935.506   8 
  -6   6  -6 12903.3 1162.15   5 
  -6  -6  -6 13468.0 1175.70   7 
   6   6  -6 13281.0 1333.26   6 
  -6  -6   6 14687.4 1105.31   8 
   6  -6  -6 12868.3 1305.08   2 
   6   6   6 15062.6 1043.34   3 
  -6  -6   6 14477.1 1391.09   1 
  -6  -6   6 14687.3 1120.18   4 
  -6  -6  -6 15406.6 1236.83   2 
   6   6  -6 10726.0 443.923   2 
  -6   6   6 13393.4 1036.32   1 
   6  -6   6 13696.8 880.829   1 
  -6  -6  -8 26064.3 1131.94   8 
   6   6   8 24971.8 1625.88   6 
  -6   6  -8 23899.0 1681.04   5 
  -6  -6  -8 21564.6 1587.74   7 
  -6  -6   8 26469.6 1541.77   8 
  -6   6  -8 26061.4 1370.66   7 
  -6   6   8 24467.3 1577.06   1 
   6  -6   8 26346.4 1616.20   4 
   6  -6  -8 22103.6 1785.08   2 
  -6  -6  -8 24013.9 1699.05   2 
   6   6  -8 23634.7 1762.66   5 
  -6  -6   8 25259.0 1865.44   1 
  -6  -6   8 26685.4 1680.90   4 
   6   6   8 23730.3 1367.70   3 
   6  -6   8 24208.4 1365.58   1 
  -6  -6 -10 12046.6 1338.46   7 
  -6  -6  10 10995.4 1059.28   8 
   6   6  10 12803.7 1273.81   6 
  -6   6 -10 13060.4 1047.55   7 
  -6   6 -10 11838.2 1312.98   5 
  -6  -6  10 12968.3 1456.84   1 
   6  -6 -10 12425.8 1496.49   2 
   6  -6  10 12992.2 1166.01   1 
   6   6 -10 12575.9 1394.27   5 
  -6  -6  10 12023.8 1282.79   4 
  -6   6  10 12798.4 1332.93   1 
   6   6  10 13168.1 1087.55   3 
   6  -6  10 11813.3 1211.10   4 
   6   6  12 14342.3 1501.81   6 
  -6   6 -12 12369.5 1448.48   5 
  -6  -6 -12 13408.9 1494.65   7 
  -6  -6  12 13904.5 1527.00   4 
  -6   6  12 14170.2 1549.49   1 
   6   6 -12 15144.2 1673.00   5 
   6  -6  12 14633.7 1425.71   1 
  -6  -6  12 15747.0 1724.51   1 
   6  -6  12 14349.3 1498.38   4 
   6  -6 -12 12802.9 1695.13   2
[truncated: 4,686,672 more chars]
